# Supplementary material for: New gene models and alternative splicing in the maize pathogen Colletotrichum graminicola revealed by RNA-Seq analysis
Source: BMC Genomics. 2014 Oct 2;15(1):842. doi: 10.1186/1471-2164-15-842 (PMC4194422; doi:10.1186/1471-2164-15-842)
Supplement: Supplementary file 1 — Additional file 1: nTARs. 819 nTARs were identified in intergenic regions. (XLSX 226 KB) [file 12864_2014_6520_MOESM1_ESM.xlsx]

## Sheet: 1
Total set of nTARs
supercontig 1	start coordinate	end coordinate	orientation2	gene id	transcript id	number of exons3
Supercontig_1.1	46383	46915	+	COGR_14001	COGR_14001.1	2
Supercontig_1.1	73152	73894	+	COGR_14002	COGR_14002.1	2
Supercontig_1.1	98846	99361	+	COGR_14003	COGR_14003.1	3
Supercontig_1.1	158492	159326	+	COGR_14004	COGR_14004.1	2
Supercontig_1.1	269590	270886	+	COGR_14005	COGR_14005.1	2
Supercontig_1.1	356316	356974	+	COGR_14006	COGR_14006.1	3
Supercontig_1.1	403620	403948	+	COGR_14007	COGR_14007.1	2
Supercontig_1.1	534848	535183	+	COGR_14008	COGR_14008.1	2
Supercontig_1.1	542562	542860	+	COGR_14009	COGR_14009.1	1
Supercontig_1.1	635709	636881	+	COGR_14010	COGR_14010.1	5
Supercontig_1.1	649677	650360	+	COGR_14011	COGR_14011.1	2
Supercontig_1.1	1014625	1015897	+	COGR_14012	COGR_14012.2	4
Supercontig_1.1	1014625	1015897	+	COGR_14012	COGR_14012.1	4
Supercontig_1.1	1027180	1027513	+	COGR_14013	COGR_14013.1	1
Supercontig_1.1	1446822	1447427	+	COGR_14014	COGR_14014.1	3
Supercontig_1.1	168079	168714	-	COGR_14015	COGR_14015.1	2
Supercontig_1.1	262035	263697	-	COGR_14016	COGR_14016.1	6
Supercontig_1.1	475709	476083	-	COGR_14017	COGR_14017.1	3
Supercontig_1.1	483785	484204	-	COGR_14018	COGR_14018.1	2
Supercontig_1.1	614398	614788	-	COGR_14019	COGR_14019.1	1
Supercontig_1.1	645175	645806	-	COGR_14020	COGR_14020.1	2
Supercontig_1.1	848107	848886	-	COGR_14021	COGR_14021.1	4
Supercontig_1.1	915320	915789	-	COGR_14022	COGR_14022.1	3
Supercontig_1.1	1170824	1171110	-	COGR_14023	COGR_14023.1	2
Supercontig_1.1	1285328	1285597	-	COGR_14024	COGR_14024.1	2
Supercontig_1.1	1377829	1378352	-	COGR_14025	COGR_14025.1	2
Supercontig_1.1	1438985	1439273	-	COGR_14026	COGR_14026.1	2
Supercontig_1.1	1446910	1447302	-	COGR_14027	COGR_14027.1	2
Supercontig_1.1	1450552	1451308	-	COGR_14028	COGR_14028.1	2
Supercontig_1.1	1504147	1504396	-	COGR_14029	COGR_14029.1	2
Supercontig_1.1	1531598	1532679	-	COGR_14030	COGR_14030.1	2
Supercontig_1.1	1654289	1654826	-	COGR_14031	COGR_14031.1	3
Supercontig_1.1	131093	131842	.	COGR_14032	COGR_14032.1	1
Supercontig_1.1	238365	238881	.	COGR_14033	COGR_14033.1	1
Supercontig_1.1	239083	239865	.	COGR_14034	COGR_14034.1	1
Supercontig_1.1	282518	283103	.	COGR_14035	COGR_14035.1	1
Supercontig_1.1	301490	302746	.	COGR_14036	COGR_14036.1	1
Supercontig_1.1	306311	307728	.	COGR_14037	COGR_14037.1	1
Supercontig_1.1	417146	417962	.	COGR_14038	COGR_14038.1	1
Supercontig_1.1	439243	440160	.	COGR_14039	COGR_14039.1	1
Supercontig_1.1	724291	724996	.	COGR_14040	COGR_14040.1	1
Supercontig_1.1	870742	871119	.	COGR_14041	COGR_14041.1	1
Supercontig_1.1	893147	893696	.	COGR_14042	COGR_14042.1	1
Supercontig_1.1	1328874	1329581	.	COGR_14043	COGR_14043.1	1
Supercontig_1.1	1468563	1469149	.	COGR_14044	COGR_14044.1	1
Supercontig_1.1	1497244	1497909	.	COGR_14045	COGR_14045.1	1
Supercontig_1.1	1500956	1501702	.	COGR_14046	COGR_14046.1	1
Supercontig_1.1	1506912	1507465	.	COGR_14047	COGR_14047.1	1
Supercontig_1.1	1570526	1571452	.	COGR_14048	COGR_14048.1	1
Supercontig_1.1	1578071	1579091	.	COGR_14049	COGR_14049.1	1
Supercontig_1.1	1660624	1661170	.	COGR_14050	COGR_14050.1	1
Supercontig_1.1	1710961	1712504	.	COGR_14051	COGR_14051.1	1
Supercontig_1.1	1757438	1758180	.	COGR_14052	COGR_14052.1	1
Supercontig_1.10	9126	9584	+	COGR_14053	COGR_14053.1	1
Supercontig_1.10	73411	73798	+	COGR_14054	COGR_14054.1	2
Supercontig_1.10	84089	85342	+	COGR_14055	COGR_14055.1	2
Supercontig_1.10	102417	103116	+	COGR_14056	COGR_14056.1	2
Supercontig_1.10	105738	106794	+	COGR_14057	COGR_14057.1	1
Supercontig_1.10	177664	178787	+	COGR_14058	COGR_14058.1	3
Supercontig_1.10	199330	199606	+	COGR_14059	COGR_14059.1	2
Supercontig_1.10	553911	554216	+	COGR_14060	COGR_14060.1	2
Supercontig_1.10	741802	742763	+	COGR_14061	COGR_14061.1	2
Supercontig_1.10	882215	882746	+	COGR_14062	COGR_14062.1	2
Supercontig_1.10	7791	8851	-	COGR_14063	COGR_14063.1	2
Supercontig_1.10	35283	35686	-	COGR_14064	COGR_14064.1	2
Supercontig_1.10	80226	82116	-	COGR_14065	COGR_14065.1	2
Supercontig_1.10	142470	142949	-	COGR_14066	COGR_14066.1	1
Supercontig_1.10	201701	201968	-	COGR_14067	COGR_14067.1	2
Supercontig_1.10	358513	359868	-	COGR_14068	COGR_14068.1	4
Supercontig_1.10	820801	821717	-	COGR_14069	COGR_14069.1	2
Supercontig_1.10	71000	72047	.	COGR_14070	COGR_14070.1	1
Supercontig_1.10	86817	89044	.	COGR_14071	COGR_14071.1	1
Supercontig_1.10	96052	96452	.	COGR_14072	COGR_14072.1	1
Supercontig_1.10	96651	97712	.	COGR_14073	COGR_14073.1	1
Supercontig_1.10	98605	99297	.	COGR_14074	COGR_14074.1	1
Supercontig_1.10	101009	101963	.	COGR_14075	COGR_14075.1	1
Supercontig_1.10	171766	172555	.	COGR_14076	COGR_14076.1	1
Supercontig_1.10	213357	214565	.	COGR_14077	COGR_14077.1	1
Supercontig_1.10	339444	341987	.	COGR_14078	COGR_14078.1	1
Supercontig_1.10	350594	351356	.	COGR_14079	COGR_14079.1	1
Supercontig_1.10	396931	398995	.	COGR_14080	COGR_14080.1	1
Supercontig_1.10	401053	401465	.	COGR_14081	COGR_14081.1	1
Supercontig_1.10	401529	402531	.	COGR_14082	COGR_14082.1	1
Supercontig_1.10	1021538	1022281	.	COGR_14083	COGR_14083.1	1
Supercontig_1.100	39013	39231	.	COGR_14084	COGR_14084.1	1
Supercontig_1.101	5696	6179	+	COGR_14085	COGR_14085.1	2
Supercontig_1.108	15857	16432	+	COGR_14086	COGR_14086.1	2
Supercontig_1.108	23180	23939	+	COGR_14087	COGR_14087.1	2
Supercontig_1.108	10531	11636	.	COGR_14088	COGR_14088.1	1
Supercontig_1.108	12127	12983	.	COGR_14089	COGR_14089.1	1
Supercontig_1.108	25021	25698	.	COGR_14090	COGR_14090.1	1
Supercontig_1.11	9701	10157	+	COGR_14091	COGR_14091.1	1
Supercontig_1.11	18021	18479	+	COGR_14092	COGR_14092.1	2
Supercontig_1.11	609581	611095	+	COGR_14093	COGR_14093.1	2
Supercontig_1.11	621491	622536	+	COGR_14094	COGR_14094.1	3
Supercontig_1.11	962197	962483	+	COGR_14095	COGR_14095.1	2
Supercontig_1.11	410462	411623	-	COGR_14096	COGR_14096.1	2
Supercontig_1.11	536614	538315	-	COGR_14097	COGR_14097.1	3
Supercontig_1.11	582482	582968	-	COGR_14098	COGR_14098.1	3
Supercontig_1.11	925352	927550	-	COGR_14099	COGR_14099.1	2
Supercontig_1.11	92926	93544	.	COGR_14100	COGR_14100.1	1
Supercontig_1.11	406488	408030	.	COGR_14101	COGR_14101.1	1
Supercontig_1.11	619102	619769	.	COGR_14102	COGR_14102.1	1
Supercontig_1.11	811538	813059	.	COGR_14103	COGR_14103.1	1
Supercontig_1.11	895768	896834	.	COGR_14104	COGR_14104.1	1
Supercontig_1.11	921542	922352	.	COGR_14105	COGR_14105.1	1
Supercontig_1.111	37710	38215	-	COGR_14106	COGR_14106.1	2
Supercontig_1.113	6811	7805	+	COGR_14107	COGR_14107.1	3
Supercontig_1.113	36316	37046	-	COGR_14108	COGR_14108.1	3
Supercontig_1.114	24285	25287	-	COGR_14109	COGR_14109.1	4
Supercontig_1.114	4574	5200	.	COGR_14110	COGR_14110.1	1
Supercontig_1.115	34399	35458	+	COGR_14111	COGR_14111.1	1
Supercontig_1.12	78082	78651	+	COGR_14112	COGR_14112.1	2
Supercontig_1.12	212510	213337	+	COGR_14113	COGR_14113.1	2
Supercontig_1.12	679118	681719	+	COGR_14114	COGR_14114.1	3
Supercontig_1.12	741336	742751	+	COGR_14115	COGR_14115.1	4
Supercontig_1.12	122916	124483	-	COGR_14116	COGR_14116.1	4
Supercontig_1.12	477427	478070	-	COGR_14117	COGR_14117.1	2
Supercontig_1.12	491054	492703	-	COGR_14118	COGR_14118.1	2
Supercontig_1.12	806870	807448	-	COGR_14119	COGR_14119.1	2
Supercontig_1.12	884918	885471	-	COGR_14120	COGR_14120.1	1
Supercontig_1.12	58697	59373	.	COGR_14121	COGR_14121.1	1
Supercontig_1.12	90894	91661	.	COGR_14122	COGR_14122.1	1
Supercontig_1.12	178073	178528	.	COGR_14123	COGR_14123.1	1
Supercontig_1.12	414945	415277	.	COGR_14124	COGR_14124.1	1
Supercontig_1.12	526738	527120	.	COGR_14125	COGR_14125.1	1
Supercontig_1.12	577876	578700	.	COGR_14126	COGR_14126.1	1
Supercontig_1.12	815904	816394	.	COGR_14127	COGR_14127.1	1
Supercontig_1.12	816596	817077	.	COGR_14128	COGR_14128.1	1
Supercontig_1.12	819178	820165	.	COGR_14129	COGR_14129.1	1
Supercontig_1.12	938072	938709	.	COGR_14130	COGR_14130.1	1
Supercontig_1.12	962975	963539	.	COGR_14131	COGR_14131.1	1
Supercontig_1.120	37142	37659	+	COGR_14132	COGR_14132.1	3
Supercontig_1.121	14459	14879	-	COGR_14133	COGR_14133.1	2
Supercontig_1.13	821421	822986	+	COGR_14134	COGR_14134.1	2
Supercontig_1.13	56462	57684	-	COGR_14135	COGR_14135.1	6
Supercontig_1.13	205626	207571	-	COGR_14136	COGR_14136.1	2
Supercontig_1.13	354072	354834	-	COGR_14137	COGR_14137.1	1
Supercontig_1.13	663593	663940	-	COGR_14138	COGR_14138.1	2
Supercontig_1.13	183948	184441	.	COGR_14139	COGR_14139.1	1
Supercontig_1.13	369580	371313	.	COGR_14140	COGR_14140.1	1
Supercontig_1.13	574657	575429	.	COGR_14141	COGR_14141.1	1
Supercontig_1.13	958398	959043	.	COGR_14142	COGR_14142.1	1
Supercontig_1.131	19916	21035	+	COGR_14143	COGR_14143.1	3
Supercontig_1.131	16774	17352	-	COGR_14144	COGR_14144.1	7
Supercontig_1.133	5034	5394	-	COGR_14145	COGR_14145.1	3
Supercontig_1.134	27609	27961	-	COGR_14146	COGR_14146.1	3
Supercontig_1.134	30454	30852	-	COGR_14147	COGR_14147.1	2
Supercontig_1.14	27663	29060	+	COGR_14148	COGR_14148.1	2
Supercontig_1.14	331810	333032	+	COGR_14149	COGR_14149.1	2
Supercontig_1.14	620224	620435	+	COGR_14150	COGR_14150.1	1
Supercontig_1.14	932597	932688	+	COGR_14151	COGR_14151.1	1
Supercontig_1.14	70335	70825	-	COGR_14152	COGR_14152.1	2
Supercontig_1.14	189823	191237	-	COGR_14153	COGR_14153.1	2
Supercontig_1.14	229938	230339	-	COGR_14154	COGR_14154.1	1
Supercontig_1.14	663262	664029	-	COGR_14155	COGR_14155.1	1
Supercontig_1.14	714704	715415	-	COGR_14156	COGR_14156.1	2
Supercontig_1.14	796021	796883	-	COGR_14157	COGR_14157.1	2
Supercontig_1.14	928942	929328	-	COGR_14158	COGR_14158.1	2
Supercontig_1.14	560281	561512	.	COGR_14159	COGR_14159.1	1
Supercontig_1.14	631469	632602	.	COGR_14160	COGR_14160.1	1
Supercontig_1.14	822593	823427	.	COGR_14161	COGR_14161.1	1
Supercontig_1.143	28647	29212	-	COGR_14162	COGR_14162.1	2
Supercontig_1.148	13365	14577	+	COGR_14163	COGR_14163.1	3
Supercontig_1.15	343603	343879	+	COGR_14164	COGR_14164.1	2
Supercontig_1.15	11788	13511	-	COGR_14165	COGR_14165.1	4
Supercontig_1.15	25193	27350	-	COGR_14166	COGR_14166.1	6
Supercontig_1.15	198726	200174	-	COGR_14167	COGR_14167.1	2
Supercontig_1.15	340902	342208	-	COGR_14168	COGR_14168.1	4
Supercontig_1.15	628028	629029	-	COGR_14169	COGR_14169.1	2
Supercontig_1.15	13941	14929	.	COGR_14170	COGR_14170.1	1
Supercontig_1.15	155400	155922	.	COGR_14171	COGR_14171.1	1
Supercontig_1.15	197661	198631	.	COGR_14172	COGR_14172.1	1
Supercontig_1.15	378973	379458	.	COGR_14173	COGR_14173.1	1
Supercontig_1.157	9210	10147	+	COGR_14174	COGR_14174.1	2
Supercontig_1.16	113964	114306	+	COGR_14175	COGR_14175.1	1
Supercontig_1.16	242731	243086	+	COGR_14176	COGR_14176.1	2
Supercontig_1.16	454208	454692	+	COGR_14177	COGR_14177.1	2
Supercontig_1.16	501911	503130	+	COGR_14178	COGR_14178.1	1
Supercontig_1.16	681037	681363	+	COGR_14179	COGR_14179.1	2
Supercontig_1.16	8522	9289	-	COGR_14180	COGR_14180.1	2
Supercontig_1.16	379185	380532	-	COGR_14181	COGR_14181.1	2
Supercontig_1.16	726532	727732	-	COGR_14182	COGR_14182.1	1
Supercontig_1.16	734350	735139	-	COGR_14183	COGR_14183.1	2
Supercontig_1.16	144629	144993	.	COGR_14184	COGR_14184.1	1
Supercontig_1.16	294143	294649	.	COGR_14185	COGR_14185.1	1
Supercontig_1.16	345811	346136	.	COGR_14186	COGR_14186.1	1
Supercontig_1.16	471021	471754	.	COGR_14187	COGR_14187.1	1
Supercontig_1.16	614685	615262	.	COGR_14188	COGR_14188.1	1
Supercontig_1.164	14872	15191	-	COGR_14189	COGR_14189.1	3
Supercontig_1.166	9832	10230	+	COGR_14190	COGR_14190.1	3
Supercontig_1.168	6558	7129	+	COGR_14191	COGR_14191.1	2
Supercontig_1.17	5932	6692	+	COGR_14192	COGR_14192.1	3
Supercontig_1.17	151246	151925	+	COGR_14193	COGR_14193.1	2
Supercontig_1.17	293376	295395	+	COGR_14194	COGR_14194.1	4
Supercontig_1.17	569311	570453	+	COGR_14195	COGR_14195.1	2
Supercontig_1.17	660660	661269	-	COGR_14196	COGR_14196.1	1
Supercontig_1.17	723528	724053	-	COGR_14197	COGR_14197.1	5
Supercontig_1.17	527328	528434	.	COGR_14198	COGR_14198.1	1
Supercontig_1.17	605813	606787	.	COGR_14199	COGR_14199.1	1
Supercontig_1.174	9899	10205	+	COGR_14200	COGR_14200.1	1
Supercontig_1.18	43972	45313	+	COGR_14201	COGR_14201.1	4
Supercontig_1.18	241481	243321	+	COGR_14202	COGR_14202.1	2
Supercontig_1.18	251641	252153	+	COGR_14203	COGR_14203.1	2
Supercontig_1.18	297213	298946	+	COGR_14204	COGR_14204.1	1
Supercontig_1.18	366091	367491	+	COGR_14205	COGR_14205.1	1
Supercontig_1.18	417520	417830	+	COGR_14206	COGR_14206.1	1
Supercontig_1.18	542373	544421	+	COGR_14207	COGR_14207.1	3
Supercontig_1.18	688474	689105	+	COGR_14208	COGR_14208.1	3
Supercontig_1.18	350066	352497	-	COGR_14209	COGR_14209.1	1
Supercontig_1.18	532001	532849	-	COGR_14210	COGR_14210.1	2
Supercontig_1.18	532380	532971	-	COGR_14210	COGR_14210.2	4
Supercontig_1.18	580060	580504	-	COGR_14211	COGR_14211.1	3
Supercontig_1.18	245483	246837	.	COGR_14212	COGR_14212.1	1
Supercontig_1.18	392637	393024	.	COGR_14213	COGR_14213.1	1
Supercontig_1.18	466596	467079	.	COGR_14214	COGR_14214.1	1
Supercontig_1.185	9180	10082	+	COGR_14215	COGR_14215.1	2
Supercontig_1.19	181399	181651	+	COGR_14216	COGR_14216.1	2
Supercontig_1.19	515806	516060	+	COGR_14217	COGR_14217.1	2
Supercontig_1.19	533266	533635	+	COGR_14218	COGR_14218.1	1
Supercontig_1.19	558859	559158	+	COGR_14219	COGR_14219.1	3
Supercontig_1.19	591097	593090	+	COGR_14220	COGR_14220.1	6
Supercontig_1.19	205143	208655	-	COGR_14221	COGR_14221.1	3
Supercontig_1.19	346537	347342	-	COGR_14222	COGR_14222.1	2
Supercontig_1.19	391908	392404	-	COGR_14223	COGR_14223.1	3
Supercontig_1.19	289228	289554	.	COGR_14224	COGR_14224.1	1
Supercontig_1.19	586724	587607	.	COGR_14225	COGR_14225.1	1
Supercontig_1.19	589044	589763	.	COGR_14226	COGR_14226.1	1
Supercontig_1.2	181012	181348	+	COGR_14227	COGR_14227.1	2
Supercontig_1.2	329061	329497	+	COGR_14228	COGR_14228.1	3
Supercontig_1.2	397052	398312	+	COGR_14229	COGR_14229.1	2
Supercontig_1.2	665485	665788	+	COGR_14230	COGR_14230.1	2
Supercontig_1.2	800451	801874	+	COGR_14231	COGR_14231.1	2
Supercontig_1.2	906409	906768	+	COGR_14232	COGR_14232.1	3
Supercontig_1.2	954152	955680	+	COGR_14233	COGR_14233.1	2
Supercontig_1.2	954493	955680	+	COGR_14233	COGR_14233.2	2
Supercontig_1.2	1258699	1259145	+	COGR_14234	COGR_14234.1	3
Supercontig_1.2	1351146	1351413	+	COGR_14235	COGR_14235.1	2
Supercontig_1.2	1531756	1532087	+	COGR_14236	COGR_14236.1	2
Supercontig_1.2	87924	88315	-	COGR_14237	COGR_14237.1	2
Supercontig_1.2	112162	113665	-	COGR_14238	COGR_14238.1	3
Supercontig_1.2	332761	333226	-	COGR_14239	COGR_14239.1	3
Supercontig_1.2	386092	386818	-	COGR_14240	COGR_14240.1	2
Supercontig_1.2	467127	467436	-	COGR_14241	COGR_14241.1	2
Supercontig_1.2	525410	526062	-	COGR_14242	COGR_14242.1	4
Supercontig_1.2	665947	666695	-	COGR_14243	COGR_14243.1	4
Supercontig_1.2	811010	812247	-	COGR_14244	COGR_14244.1	2
Supercontig_1.2	958526	959356	-	COGR_14245	COGR_14245.1	2
Supercontig_1.2	1356545	1357096	-	COGR_14246	COGR_14246.1	2
Supercontig_1.2	28140	28758	.	COGR_14247	COGR_14247.1	1
Supercontig_1.2	113940	114928	.	COGR_14248	COGR_14248.1	1
Supercontig_1.2	121067	121766	.	COGR_14249	COGR_14249.1	1
Supercontig_1.2	435626	436280	.	COGR_14250	COGR_14250.1	1
Supercontig_1.2	557623	558806	.	COGR_14251	COGR_14251.1	1
Supercontig_1.2	631045	631615	.	COGR_14252	COGR_14252.1	1
Supercontig_1.2	632959	633813	.	COGR_14253	COGR_14253.1	1
Supercontig_1.2	732018	732817	.	COGR_14254	COGR_14254.1	1
Supercontig_1.2	733835	734181	.	COGR_14255	COGR_14255.1	1
Supercontig_1.2	735114	736634	.	COGR_14256	COGR_14256.1	1
Supercontig_1.2	809987	810515	.	COGR_14257	COGR_14257.1	1
Supercontig_1.2	956746	957595	.	COGR_14258	COGR_14258.1	1
Supercontig_1.20	152658	153279	+	COGR_14259	COGR_14259.1	1
Supercontig_1.20	540300	541405	+	COGR_14260	COGR_14260.1	2
Supercontig_1.20	552154	552826	+	COGR_14261	COGR_14261.1	2
Supercontig_1.20	617848	618488	+	COGR_14262	COGR_14262.1	2
Supercontig_1.20	15183	15514	-	COGR_14263	COGR_14263.1	2
Supercontig_1.20	23074	23503	-	COGR_14264	COGR_14264.1	1
Supercontig_1.20	40260	40585	-	COGR_14265	COGR_14265.1	2
Supercontig_1.20	466881	467212	-	COGR_14266	COGR_14266.1	3
Supercontig_1.20	501148	502082	.	COGR_14267	COGR_14267.1	1
Supercontig_1.20	549753	550852	.	COGR_14268	COGR_14268.1	1
Supercontig_1.206	5578	5872	-	COGR_14269	COGR_14269.1	2
Supercontig_1.209	11111	11813	-	COGR_14270	COGR_14270.1	2
Supercontig_1.209	12619	13079	-	COGR_14271	COGR_14271.1	2
Supercontig_1.21	352805	354085	+	COGR_14272	COGR_14272.1	2
Supercontig_1.21	631281	631828	+	COGR_14273	COGR_14273.1	3
Supercontig_1.21	26902	27225	-	COGR_14274	COGR_14274.1	2
Supercontig_1.21	90424	90702	-	COGR_14275	COGR_14275.1	2
Supercontig_1.21	279001	279688	-	COGR_14276	COGR_14276.1	1
Supercontig_1.21	620243	620752	-	COGR_14277	COGR_14277.1	2
Supercontig_1.21	141887	142162	.	COGR_14278	COGR_14278.1	1
Supercontig_1.21	277062	277874	.	COGR_14279	COGR_14279.1	1
Supercontig_1.21	334492	335029	.	COGR_14280	COGR_14280.1	1
Supercontig_1.21	436395	437032	.	COGR_14281	COGR_14281.1	1
Supercontig_1.21	625302	625827	.	COGR_14282	COGR_14282.1	1
Supercontig_1.22	5860	6277	+	COGR_14283	COGR_14283.1	1
Supercontig_1.22	7768	8542	+	COGR_14284	COGR_14284.1	1
Supercontig_1.22	265224	265732	+	COGR_14285	COGR_14285.1	2
Supercontig_1.22	306013	306845	+	COGR_14286	COGR_14286.1	1
Supercontig_1.22	307790	308890	+	COGR_14287	COGR_14287.1	1
Supercontig_1.22	73887	74218	-	COGR_14288	COGR_14288.1	2
Supercontig_1.22	300176	300534	-	COGR_14289	COGR_14289.1	3
Supercontig_1.22	309557	310223	.	COGR_14290	COGR_14290.1	1
Supercontig_1.22	318331	319060	.	COGR_14291	COGR_14291.1	1
Supercontig_1.226	8535	8952	+	COGR_14292	COGR_14292.1	3
Supercontig_1.228	8078	8993	+	COGR_14293	COGR_14293.1	3
Supercontig_1.23	100122	100549	+	COGR_14294	COGR_14294.1	2
Supercontig_1.23	301694	302007	+	COGR_14295	COGR_14295.1	2
Supercontig_1.23	2035	2380	-	COGR_14296	COGR_14296.1	3
Supercontig_1.23	273309	273762	-	COGR_14297	COGR_14297.1	3
Supercontig_1.23	361931	362408	-	COGR_14298	COGR_14298.1	2
Supercontig_1.23	196070	197548	.	COGR_14299	COGR_14299.1	1
Supercontig_1.23	342542	343303	.	COGR_14300	COGR_14300.1	1
Supercontig_1.24	37672	37814	+	COGR_14301	COGR_14301.1	2
Supercontig_1.24	39448	40087	+	COGR_14302	COGR_14302.1	3
Supercontig_1.24	113485	115070	+	COGR_14303	COGR_14303.1	2
Supercontig_1.24	243376	244806	+	COGR_14304	COGR_14304.1	2
Supercontig_1.24	377972	378929	+	COGR_14305	COGR_14305.1	3
Supercontig_1.24	569499	570091	+	COGR_14306	COGR_14306.1	2
Supercontig_1.24	45654	47463	-	COGR_14307	COGR_14307.1	5
Supercontig_1.24	154675	156893	-	COGR_14308	COGR_14308.1	2
Supercontig_1.24	323472	323890	-	COGR_14309	COGR_14309.1	2
Supercontig_1.24	372367	372743	-	COGR_14310	COGR_14310.1	3
Supercontig_1.24	157856	159103	.	COGR_14311	COGR_14311.1	1
Supercontig_1.24	180881	184050	.	COGR_14312	COGR_14312.1	1
Supercontig_1.24	184579	185999	.	COGR_14313	COGR_14313.1	1
Supercontig_1.24	259699	260953	.	COGR_14314	COGR_14314.1	1
Supercontig_1.24	335572	337161	.	COGR_14315	COGR_14315.1	1
Supercontig_1.24	423432	424494	.	COGR_14316	COGR_14316.1	1
Supercontig_1.24	427000	428212	.	COGR_14317	COGR_14317.1	1
Supercontig_1.24	465535	466150	.	COGR_14318	COGR_14318.1	1
Supercontig_1.25	148861	149595	+	COGR_14319	COGR_14319.1	2
Supercontig_1.25	220808	221341	+	COGR_14320	COGR_14320.1	3
Supercontig_1.25	390883	391411	+	COGR_14321	COGR_14321.1	1
Supercontig_1.25	426670	427396	+	COGR_14322	COGR_14322.1	1
Supercontig_1.25	359797	360589	.	COGR_14323	COGR_14323.1	1
Supercontig_1.254	8521	8761	+	COGR_14324	COGR_14324.1	1
Supercontig_1.254	6426	6963	-	COGR_14325	COGR_14325.1	3
Supercontig_1.258	7641	8325	+	COGR_14326	COGR_14326.1	3
Supercontig_1.26	137258	139279	+	COGR_14327	COGR_14327.1	3
Supercontig_1.26	182522	183562	+	COGR_14328	COGR_14328.1	2
Supercontig_1.26	326933	327218	+	COGR_14329	COGR_14329.1	2
Supercontig_1.26	491913	492207	+	COGR_14330	COGR_14330.1	2
Supercontig_1.26	20557	21275	-	COGR_14331	COGR_14331.1	1
Supercontig_1.26	78858	79452	-	COGR_14332	COGR_14332.1	1
Supercontig_1.26	83542	84440	-	COGR_14333	COGR_14333.1	2
Supercontig_1.26	250273	251291	-	COGR_14334	COGR_14334.1	3
Supercontig_1.26	255662	256210	-	COGR_14335	COGR_14335.1	3
Supercontig_1.26	273613	274528	-	COGR_14336	COGR_14336.1	1
Supercontig_1.26	479703	480129	-	COGR_14337	COGR_14337.1	1
Supercontig_1.26	541258	542446	-	COGR_14338	COGR_14338.1	1
Supercontig_1.26	5281	5901	.	COGR_14339	COGR_14339.1	1
Supercontig_1.26	133352	133850	.	COGR_14340	COGR_14340.1	1
Supercontig_1.26	135430	136146	.	COGR_14341	COGR_14341.1	1
Supercontig_1.26	140601	141515	.	COGR_14342	COGR_14342.1	1
Supercontig_1.26	141578	142158	.	COGR_14343	COGR_14343.1	1
Supercontig_1.26	456133	457664	.	COGR_14344	COGR_14344.1	1
Supercontig_1.26	519830	520238	.	COGR_14345	COGR_14345.1	1
Supercontig_1.26	525092	525350	.	COGR_14346	COGR_14346.1	1
Supercontig_1.26	531609	533502	.	COGR_14347	COGR_14347.1	1
Supercontig_1.263	5776	6724	+	COGR_14348	COGR_14348.1	3
Supercontig_1.266	8609	8932	+	COGR_14349	COGR_14349.1	2
Supercontig_1.27	201831	202901	+	COGR_14350	COGR_14350.1	4
Supercontig_1.27	135282	136370	-	COGR_14351	COGR_14351.1	2
Supercontig_1.27	136893	137841	-	COGR_14352	COGR_14352.1	2
Supercontig_1.27	351865	352181	-	COGR_14353	COGR_14353.1	2
Supercontig_1.27	455891	457239	-	COGR_14354	COGR_14354.1	3
Supercontig_1.27	97435	98337	.	COGR_14355	COGR_14355.1	1
Supercontig_1.27	314607	314839	.	COGR_14356	COGR_14356.1	1
Supercontig_1.27	433780	434373	.	COGR_14357	COGR_14357.1	1
Supercontig_1.276	6133	6401	-	COGR_14358	COGR_14358.1	2
Supercontig_1.28	74781	77298	+	COGR_14359	COGR_14359.1	2
Supercontig_1.28	222167	222374	+	COGR_14360	COGR_14360.1	1
Supercontig_1.28	371444	371763	+	COGR_14361	COGR_14361.1	2
Supercontig_1.28	516344	517401	+	COGR_14362	COGR_14362.1	2
Supercontig_1.28	118946	121192	-	COGR_14363	COGR_14363.1	2
Supercontig_1.28	395193	396871	-	COGR_14364	COGR_14364.1	3
Supercontig_1.28	44729	45187	.	COGR_14365	COGR_14365.1	1
Supercontig_1.28	319141	320055	.	COGR_14366	COGR_14366.1	1
Supercontig_1.28	381049	381185	.	COGR_14367	COGR_14367.1	1
Supercontig_1.28	540077	540940	.	COGR_14368	COGR_14368.1	1
Supercontig_1.287	2658	3045	+	COGR_14369	COGR_14369.1	3
Supercontig_1.29	336858	339367	-	COGR_14370	COGR_14370.1	2
Supercontig_1.3	297469	298522	+	COGR_14371	COGR_14371.1	3
Supercontig_1.3	301219	301825	+	COGR_14372	COGR_14372.1	1
Supercontig_1.3	632962	633449	+	COGR_14373	COGR_14373.1	2
Supercontig_1.3	874320	874833	+	COGR_14374	COGR_14374.1	2
Supercontig_1.3	983855	984994	+	COGR_14375	COGR_14375.1	2
Supercontig_1.3	1298895	1300307	+	COGR_14376	COGR_14376.1	3
Supercontig_1.3	358749	359310	-	COGR_14377	COGR_14377.1	2
Supercontig_1.3	527160	527708	-	COGR_14378	COGR_14378.1	3
Supercontig_1.3	593932	594476	-	COGR_14379	COGR_14379.1	2
Supercontig_1.3	138411	139332	.	COGR_14380	COGR_14380.1	1
Supercontig_1.3	450335	450830	.	COGR_14381	COGR_14381.1	1
Supercontig_1.3	508192	508684	.	COGR_14382	COGR_14382.1	1
Supercontig_1.3	897263	898177	.	COGR_14383	COGR_14383.1	1
Supercontig_1.3	898325	899455	.	COGR_14384	COGR_14384.1	1
Supercontig_1.3	961443	962386	.	COGR_14385	COGR_14385.1	1
Supercontig_1.3	981720	983591	.	COGR_14386	COGR_14386.1	1
Supercontig_1.3	1041738	1042044	.	COGR_14387	COGR_14387.1	1
Supercontig_1.3	1183845	1184630	.	COGR_14388	COGR_14388.1	1
Supercontig_1.3	1184874	1185528	.	COGR_14389	COGR_14389.1	1
Supercontig_1.3	1350950	1351511	.	COGR_14390	COGR_14390.1	1
Supercontig_1.30	218205	218739	+	COGR_14391	COGR_14391.1	3
Supercontig_1.30	472041	474162	-	COGR_14392	COGR_14392.1	4
Supercontig_1.30	124973	125568	.	COGR_14393	COGR_14393.1	1
Supercontig_1.30	274020	274987	.	COGR_14394	COGR_14394.1	1
Supercontig_1.30	278749	279120	.	COGR_14395	COGR_14395.1	1
Supercontig_1.30	356949	357604	.	COGR_14396	COGR_14396.1	1
Supercontig_1.304	5507	5860	-	COGR_14397	COGR_14397.1	3
Supercontig_1.31	373316	375042	+	COGR_14398	COGR_14398.1	3
Supercontig_1.31	159544	159983	-	COGR_14399	COGR_14399.1	3
Supercontig_1.32	13660	14752	+	COGR_14400	COGR_14400.1	1
Supercontig_1.32	13735	14073	+	COGR_14400	COGR_14400.2	2
Supercontig_1.32	74951	76161	+	COGR_14401	COGR_14401.1	2
Supercontig_1.32	170398	170877	+	COGR_14402	COGR_14402.1	3
Supercontig_1.32	171146	171525	+	COGR_14403	COGR_14403.1	2
Supercontig_1.32	173061	173691	+	COGR_14404	COGR_14404.1	2
Supercontig_1.32	226066	227195	+	COGR_14405	COGR_14405.1	1
Supercontig_1.32	36695	37337	-	COGR_14406	COGR_14406.1	2
Supercontig_1.32	73837	74264	-	COGR_14407	COGR_14407.1	2
Supercontig_1.32	216205	217910	-	COGR_14408	COGR_14408.1	2
Supercontig_1.32	121052	121571	.	COGR_14409	COGR_14409.1	1
Supercontig_1.32	128274	128635	.	COGR_14410	COGR_14410.1	1
Supercontig_1.32	176172	176521	.	COGR_14411	COGR_14411.1	1
Supercontig_1.32	177088	177824	.	COGR_14412	COGR_14412.1	1
Supercontig_1.32	179150	179722	.	COGR_14413	COGR_14413.1	1
Supercontig_1.32	396652	397230	.	COGR_14414	COGR_14414.1	1
Supercontig_1.32	398746	399284	.	COGR_14415	COGR_14415.1	1
Supercontig_1.32	399999	400671	.	COGR_14416	COGR_14416.1	1
Supercontig_1.320	3672	3958	.	COGR_14417	COGR_14417.1	1
Supercontig_1.325	4371	4700	-	COGR_14418	COGR_14418.1	3
Supercontig_1.33	20335	22464	-	COGR_14419	COGR_14419.1	3
Supercontig_1.33	350741	351061	-	COGR_14420	COGR_14420.1	2
Supercontig_1.33	353744	354071	-	COGR_14421	COGR_14421.1	2
Supercontig_1.33	35620	36331	.	COGR_14422	COGR_14422.1	1
Supercontig_1.330	4950	6136	-	COGR_14423	COGR_14423.1	3
Supercontig_1.336	5233	5582	-	COGR_14424	COGR_14424.1	2
Supercontig_1.34	105130	107020	+	COGR_14425	COGR_14425.1	2
Supercontig_1.34	194358	194937	+	COGR_14426	COGR_14426.1	2
Supercontig_1.34	103124	103524	-	COGR_14427	COGR_14427.1	3
Supercontig_1.34	124871	125846	-	COGR_14428	COGR_14428.1	2
Supercontig_1.34	144828	145102	-	COGR_14429	COGR_14429.1	2
Supercontig_1.34	174603	175539	-	COGR_14430	COGR_14430.1	3
Supercontig_1.34	274007	274255	-	COGR_14431	COGR_14431.1	2
Supercontig_1.34	279662	280215	-	COGR_14432	COGR_14432.1	1
Supercontig_1.34	18511	18762	.	COGR_14433	COGR_14433.1	1
Supercontig_1.34	54291	55026	.	COGR_14434	COGR_14434.1	1
Supercontig_1.34	165738	168109	.	COGR_14435	COGR_14435.1	1
Supercontig_1.34	259803	261472	.	COGR_14436	COGR_14436.1	1
Supercontig_1.34	472614	473422	.	COGR_14437	COGR_14437.1	1
Supercontig_1.35	410783	411376	+	COGR_14438	COGR_14438.1	2
Supercontig_1.35	419338	419674	+	COGR_14439	COGR_14439.1	2
Supercontig_1.35	91299	91576	-	COGR_14440	COGR_14440.1	2
Supercontig_1.35	150910	151522	-	COGR_14441	COGR_14441.1	2
Supercontig_1.35	274642	275161	-	COGR_14442	COGR_14442.1	2
Supercontig_1.35	61976	62396	.	COGR_14443	COGR_14443.1	1
Supercontig_1.35	409369	409714	.	COGR_14444	COGR_14444.1	1
Supercontig_1.36	149970	150831	+	COGR_14445	COGR_14445.1	1
Supercontig_1.36	281090	281602	+	COGR_14446	COGR_14446.1	3
Supercontig_1.36	358685	359007	+	COGR_14447	COGR_14447.1	2
Supercontig_1.36	407280	407910	+	COGR_14448	COGR_14448.1	2
Supercontig_1.36	430954	432286	+	COGR_14449	COGR_14449.1	2
Supercontig_1.36	458262	459173	+	COGR_14450	COGR_14450.1	4
Supercontig_1.36	459999	460832	+	COGR_14451	COGR_14451.1	4
Supercontig_1.36	111042	111343	-	COGR_14452	COGR_14452.1	2
Supercontig_1.36	206121	206513	-	COGR_14453	COGR_14453.1	2
Supercontig_1.36	239103	240185	-	COGR_14454	COGR_14454.1	2
Supercontig_1.36	253866	255401	-	COGR_14455	COGR_14455.1	2
Supercontig_1.36	296255	297273	-	COGR_14456	COGR_14456.1	4
Supercontig_1.36	410146	410651	-	COGR_14457	COGR_14457.1	2
Supercontig_1.36	250503	252799	.	COGR_14458	COGR_14458.1	1
Supercontig_1.36	274837	275662	.	COGR_14459	COGR_14459.1	1
Supercontig_1.36	316066	316476	.	COGR_14460	COGR_14460.1	1
Supercontig_1.36	316691	317123	.	COGR_14461	COGR_14461.1	1
Supercontig_1.36	317449	317783	.	COGR_14462	COGR_14462.1	1
Supercontig_1.36	405355	405678	.	COGR_14463	COGR_14463.1	1
Supercontig_1.37	193038	193458	+	COGR_14464	COGR_14464.1	3
Supercontig_1.37	126697	128680	.	COGR_14465	COGR_14465.1	1
Supercontig_1.38	135491	136143	+	COGR_14466	COGR_14466.1	2
Supercontig_1.38	164286	167453	+	COGR_14467	COGR_14467.1	2
Supercontig_1.38	372911	374596	+	COGR_14468	COGR_14468.1	2
Supercontig_1.38	427738	428821	+	COGR_14469	COGR_14469.1	2
Supercontig_1.38	7451	9271	-	COGR_14470	COGR_14470.1	5
Supercontig_1.38	35536	36547	-	COGR_14471	COGR_14471.1	4
Supercontig_1.38	71323	71960	-	COGR_14472	COGR_14472.1	2
Supercontig_1.38	96183	96670	.	COGR_14473	COGR_14473.1	1
Supercontig_1.38	146805	147293	.	COGR_14474	COGR_14474.1	1
Supercontig_1.39	177541	179084	+	COGR_14475	COGR_14475.1	2
Supercontig_1.39	114952	115250	-	COGR_14476	COGR_14476.1	2
Supercontig_1.39	290925	291938	-	COGR_14477	COGR_14477.1	3
Supercontig_1.39	401732	402581	.	COGR_14478	COGR_14478.1	1
Supercontig_1.4	25800	26993	+	COGR_14479	COGR_14479.1	2
Supercontig_1.4	425413	425740	+	COGR_14480	COGR_14480.1	3
Supercontig_1.4	432452	432899	+	COGR_14481	COGR_14481.1	4
Supercontig_1.4	586167	586719	+	COGR_14482	COGR_14482.1	1
Supercontig_1.4	765588	766344	+	COGR_14483	COGR_14483.1	3
Supercontig_1.4	1056731	1057051	+	COGR_14484	COGR_14484.1	2
Supercontig_1.4	39698	40808	-	COGR_14485	COGR_14485.1	2
Supercontig_1.4	316435	318387	-	COGR_14486	COGR_14486.1	3
Supercontig_1.4	353143	353519	-	COGR_14487	COGR_14487.1	2
Supercontig_1.4	532672	534746	-	COGR_14488	COGR_14488.2	2
Supercontig_1.4	532672	534746	-	COGR_14488	COGR_14488.1	2
Supercontig_1.4	716494	717216	-	COGR_14489	COGR_14489.1	4
Supercontig_1.4	718523	719110	-	COGR_14490	COGR_14490.1	2
Supercontig_1.4	27192	28001	.	COGR_14491	COGR_14491.1	1
Supercontig_1.4	38564	39594	.	COGR_14492	COGR_14492.1	1
Supercontig_1.4	125081	125516	.	COGR_14493	COGR_14493.1	1
Supercontig_1.4	204422	205000	.	COGR_14494	COGR_14494.1	1
Supercontig_1.4	717513	718185	.	COGR_14495	COGR_14495.1	1
Supercontig_1.4	837385	837792	.	COGR_14496	COGR_14496.1	1
Supercontig_1.40	44483	46399	+	COGR_14497	COGR_14497.1	3
Supercontig_1.40	284416	286891	+	COGR_14498	COGR_14498.1	4
Supercontig_1.40	345272	346110	+	COGR_14499	COGR_14499.1	2
Supercontig_1.40	378708	379063	+	COGR_14500	COGR_14500.1	2
Supercontig_1.40	277401	279253	-	COGR_14501	COGR_14501.1	5
Supercontig_1.40	67348	68376	.	COGR_14502	COGR_14502.1	1
Supercontig_1.40	82909	84630	.	COGR_14503	COGR_14503.1	1
Supercontig_1.40	89730	90459	.	COGR_14504	COGR_14504.1	1
Supercontig_1.40	92462	93318	.	COGR_14505	COGR_14505.1	1
Supercontig_1.40	175319	175897	.	COGR_14506	COGR_14506.1	1
Supercontig_1.40	196836	197688	.	COGR_14507	COGR_14507.1	1
Supercontig_1.40	197986	199486	.	COGR_14508	COGR_14508.1	1
Supercontig_1.40	244740	245681	.	COGR_14509	COGR_14509.1	1
Supercontig_1.40	296542	297947	.	COGR_14510	COGR_14510.1	1
Supercontig_1.40	309735	310460	.	COGR_14511	COGR_14511.1	1
Supercontig_1.40	325967	326754	.	COGR_14512	COGR_14512.1	1
Supercontig_1.40	327479	328602	.	COGR_14513	COGR_14513.1	1
Supercontig_1.40	329052	330332	.	COGR_14514	COGR_14514.1	1
Supercontig_1.40	374564	375610	.	COGR_14515	COGR_14515.1	1
Supercontig_1.40	404653	405356	.	COGR_14516	COGR_14516.1	1
Supercontig_1.40	406571	407491	.	COGR_14517	COGR_14517.1	1
Supercontig_1.41	234817	235657	+	COGR_14518	COGR_14518.1	1
Supercontig_1.41	313850	315072	-	COGR_14519	COGR_14519.1	2
Supercontig_1.41	414089	414640	.	COGR_14520	COGR_14520.1	1
Supercontig_1.42	186573	187360	+	COGR_14521	COGR_14521.1	1
Supercontig_1.42	271561	271898	+	COGR_14522	COGR_14522.1	2
Supercontig_1.42	311654	313847	+	COGR_14523	COGR_14523.1	1
Supercontig_1.42	61787	62513	-	COGR_14524	COGR_14524.1	2
Supercontig_1.42	79757	80167	-	COGR_14525	COGR_14525.1	1
Supercontig_1.42	92597	92917	-	COGR_14526	COGR_14526.1	1
Supercontig_1.42	130129	131662	-	COGR_14527	COGR_14527.1	3
Supercontig_1.42	415165	415498	-	COGR_14528	COGR_14528.1	3
Supercontig_1.42	34315	35111	.	COGR_14529	COGR_14529.1	1
Supercontig_1.42	39719	40650	.	COGR_14530	COGR_14530.1	1
Supercontig_1.42	189612	190077	.	COGR_14531	COGR_14531.1	1
Supercontig_1.44	45932	46314	+	COGR_14532	COGR_14532.1	2
Supercontig_1.44	354260	354498	+	COGR_14533	COGR_14533.1	2
Supercontig_1.44	127426	127711	-	COGR_14534	COGR_14534.1	2
Supercontig_1.44	309044	309366	-	COGR_14535	COGR_14535.1	2
Supercontig_1.44	22833	23455	.	COGR_14536	COGR_14536.1	1
Supercontig_1.44	59166	59756	.	COGR_14537	COGR_14537.1	1
Supercontig_1.44	262881	263890	.	COGR_14538	COGR_14538.1	1
Supercontig_1.44	265960	266441	.	COGR_14539	COGR_14539.1	1
Supercontig_1.44	266573	267456	.	COGR_14540	COGR_14540.1	1
Supercontig_1.44	320276	321810	.	COGR_14541	COGR_14541.1	1
Supercontig_1.44	354745	356394	.	COGR_14542	COGR_14542.1	1
Supercontig_1.44	357041	357636	.	COGR_14543	COGR_14543.1	1
Supercontig_1.45	109548	109931	-	COGR_14544	COGR_14544.1	3
Supercontig_1.46	20141	20575	+	COGR_14545	COGR_14545.1	1
Supercontig_1.46	59905	60466	+	COGR_14546	COGR_14546.1	1
Supercontig_1.46	164881	165280	+	COGR_14547	COGR_14547.1	1
Supercontig_1.46	165304	165784	+	COGR_14548	COGR_14548.1	1
Supercontig_1.46	295905	296122	+	COGR_14549	COGR_14549.1	2
Supercontig_1.46	35972	36383	-	COGR_14550	COGR_14550.1	1
Supercontig_1.46	289012	290667	-	COGR_14551	COGR_14551.1	2
Supercontig_1.46	381294	381959	-	COGR_14552	COGR_14552.1	2
Supercontig_1.46	37173	37573	.	COGR_14553	COGR_14553.1	1
Supercontig_1.46	91168	91576	.	COGR_14554	COGR_14554.1	1
Supercontig_1.46	148235	148258	.	COGR_14555	COGR_14555.1	1
Supercontig_1.46	283560	284291	.	COGR_14556	COGR_14556.1	1
Supercontig_1.47	99653	100556	+	COGR_14557	COGR_14557.1	3
Supercontig_1.47	186756	187129	-	COGR_14558	COGR_14558.1	3
Supercontig_1.47	374308	375170	-	COGR_14559	COGR_14559.1	2
Supercontig_1.47	43389	43854	.	COGR_14560	COGR_14560.1	1
Supercontig_1.48	76570	77343	+	COGR_14561	COGR_14561.1	2
Supercontig_1.48	90045	90394	+	COGR_14562	COGR_14562.1	2
Supercontig_1.48	180941	181306	+	COGR_14563	COGR_14563.1	3
Supercontig_1.48	286525	286993	+	COGR_14564	COGR_14564.1	1
Supercontig_1.48	331809	332422	-	COGR_14565	COGR_14565.1	2
Supercontig_1.48	28895	29862	.	COGR_14566	COGR_14566.1	1
Supercontig_1.48	190970	191550	.	COGR_14567	COGR_14567.1	1
Supercontig_1.48	201064	201469	.	COGR_14568	COGR_14568.1	1
Supercontig_1.48	203502	203529	.	COGR_14569	COGR_14569.1	1
Supercontig_1.48	241977	242335	.	COGR_14570	COGR_14570.1	1
Supercontig_1.488	4588	4864	+	COGR_14571	COGR_14571.1	2
Supercontig_1.49	49692	50361	+	COGR_14572	COGR_14572.1	1
Supercontig_1.49	243039	243566	+	COGR_14573	COGR_14573.1	2
Supercontig_1.49	268991	269827	+	COGR_14574	COGR_14574.1	5
Supercontig_1.49	323790	325346	-	COGR_14575	COGR_14575.1	2
Supercontig_1.49	302924	303410	.	COGR_14576	COGR_14576.1	1
Supercontig_1.5	40704	42374	+	COGR_14577	COGR_14577.1	3
Supercontig_1.5	149912	150373	+	COGR_14578	COGR_14578.1	2
Supercontig_1.5	938122	938490	+	COGR_14579	COGR_14579.1	2
Supercontig_1.5	1014946	1016146	+	COGR_14580	COGR_14580.1	2
Supercontig_1.5	3887	4656	-	COGR_14581	COGR_14581.1	5
Supercontig_1.5	27062	27382	-	COGR_14582	COGR_14582.1	2
Supercontig_1.5	125389	125751	-	COGR_14583	COGR_14583.1	3
Supercontig_1.5	220849	221766	-	COGR_14584	COGR_14584.1	4
Supercontig_1.5	394635	395311	-	COGR_14585	COGR_14585.1	3
Supercontig_1.5	596729	596729	-	COGR_14586	COGR_14586.1	1
Supercontig_1.5	596730	597056	-	COGR_14587	COGR_14587.1	2
Supercontig_1.5	747219	749799	-	COGR_14588	COGR_14588.1	3
Supercontig_1.5	57194	57560	.	COGR_14589	COGR_14589.1	1
Supercontig_1.5	72183	72886	.	COGR_14590	COGR_14590.1	1
Supercontig_1.5	544667	545509	.	COGR_14591	COGR_14591.1	1
Supercontig_1.5	547043	549035	.	COGR_14592	COGR_14592.1	1
Supercontig_1.5	592600	592937	.	COGR_14593	COGR_14593.1	1
Supercontig_1.5	733260	734367	.	COGR_14594	COGR_14594.1	1
Supercontig_1.5	994530	995963	.	COGR_14595	COGR_14595.1	1
Supercontig_1.5	1131117	1131551	.	COGR_14596	COGR_14596.1	1
Supercontig_1.50	5733	7049	+	COGR_14597	COGR_14597.1	4
Supercontig_1.50	10811	11177	+	COGR_14598	COGR_14598.1	3
Supercontig_1.50	57050	57849	+	COGR_14599	COGR_14599.1	4
Supercontig_1.50	176381	177269	+	COGR_14600	COGR_14600.1	2
Supercontig_1.50	35629	36415	-	COGR_14601	COGR_14601.1	1
Supercontig_1.50	47032	48432	-	COGR_14602	COGR_14602.1	2
Supercontig_1.50	130778	132135	-	COGR_14603	COGR_14603.1	2
Supercontig_1.50	98138	98711	.	COGR_14604	COGR_14604.1	1
Supercontig_1.50	105284	106246	.	COGR_14605	COGR_14605.1	1
Supercontig_1.50	277544	279035	.	COGR_14606	COGR_14606.1	1
Supercontig_1.51	62634	63669	+	COGR_14607	COGR_14607.1	2
Supercontig_1.51	335988	336302	+	COGR_14608	COGR_14608.1	2
Supercontig_1.51	140565	141090	-	COGR_14609	COGR_14609.1	3
Supercontig_1.52	323226	324174	+	COGR_14610	COGR_14610.1	1
Supercontig_1.52	96166	97115	-	COGR_14611	COGR_14611.1	3
Supercontig_1.52	277560	279057	-	COGR_14612	COGR_14612.1	2
Supercontig_1.52	49484	49956	.	COGR_14613	COGR_14613.1	1
Supercontig_1.52	92934	94392	.	COGR_14614	COGR_14614.1	1
Supercontig_1.52	325717	326337	.	COGR_14615	COGR_14615.1	1
Supercontig_1.53	200531	201347	+	COGR_14616	COGR_14616.1	2
Supercontig_1.53	303955	305253	+	COGR_14617	COGR_14617.1	2
Supercontig_1.53	223081	224306	-	COGR_14618	COGR_14618.1	2
Supercontig_1.53	281576	281971	-	COGR_14619	COGR_14619.1	1
Supercontig_1.53	315960	316867	-	COGR_14620	COGR_14620.1	2
Supercontig_1.53	220538	220898	.	COGR_14621	COGR_14621.1	1
Supercontig_1.53	296799	297871	.	COGR_14622	COGR_14622.1	1
Supercontig_1.53	300664	301224	.	COGR_14623	COGR_14623.1	1
Supercontig_1.54	20862	22160	+	COGR_14624	COGR_14624.1	1
Supercontig_1.54	182609	183130	+	COGR_14625	COGR_14625.1	3
Supercontig_1.54	223558	224086	+	COGR_14626	COGR_14626.1	2
Supercontig_1.54	245468	245806	+	COGR_14627	COGR_14627.1	2
Supercontig_1.54	246217	246772	+	COGR_14628	COGR_14628.1	1
Supercontig_1.54	159188	160122	-	COGR_14629	COGR_14629.1	4
Supercontig_1.54	322016	322308	-	COGR_14630	COGR_14630.1	2
Supercontig_1.54	19478	20113	.	COGR_14631	COGR_14631.1	1
Supercontig_1.54	26595	26938	.	COGR_14632	COGR_14632.1	1
Supercontig_1.54	82358	83569	.	COGR_14633	COGR_14633.1	1
Supercontig_1.54	108871	109558	.	COGR_14634	COGR_14634.1	1
Supercontig_1.55	7812	8197	-	COGR_14635	COGR_14635.1	3
Supercontig_1.55	153830	154385	-	COGR_14636	COGR_14636.1	2
Supercontig_1.56	6133	6793	+	COGR_14637	COGR_14637.1	1
Supercontig_1.56	23936	24810	+	COGR_14638	COGR_14638.1	2
Supercontig_1.56	247368	248102	+	COGR_14639	COGR_14639.1	1
Supercontig_1.56	70736	71234	-	COGR_14640	COGR_14640.1	2
Supercontig_1.56	102632	103304	-	COGR_14641	COGR_14641.1	2
Supercontig_1.56	157495	159268	-	COGR_14642	COGR_14642.1	4
Supercontig_1.56	277100	278033	-	COGR_14643	COGR_14643.1	2
Supercontig_1.56	72528	73604	.	COGR_14644	COGR_14644.1	1
Supercontig_1.56	171586	172837	.	COGR_14645	COGR_14645.1	1
Supercontig_1.56	223994	225177	.	COGR_14646	COGR_14646.1	1
Supercontig_1.57	108874	109887	+	COGR_14647	COGR_14647.1	2
Supercontig_1.57	44661	45209	-	COGR_14648	COGR_14648.1	2
Supercontig_1.57	80657	81098	-	COGR_14649	COGR_14649.1	3
Supercontig_1.57	11452	12099	.	COGR_14650	COGR_14650.1	1
Supercontig_1.57	150998	151856	.	COGR_14651	COGR_14651.1	1
Supercontig_1.58	34055	34785	+	COGR_14652	COGR_14652.1	1
Supercontig_1.58	217025	217511	+	COGR_14653	COGR_14653.1	3
Supercontig_1.58	276648	276939	+	COGR_14654	COGR_14654.1	1
Supercontig_1.58	103905	104425	.	COGR_14655	COGR_14655.1	1
Supercontig_1.58	218001	218652	.	COGR_14656	COGR_14656.1	1
Supercontig_1.58	222972	223423	.	COGR_14657	COGR_14657.1	1
Supercontig_1.58	251241	252462	.	COGR_14658	COGR_14658.1	1
Supercontig_1.58	253156	254043	.	COGR_14659	COGR_14659.1	1
Supercontig_1.58	254300	255120	.	COGR_14660	COGR_14660.1	1
Supercontig_1.58	262872	263455	.	COGR_14661	COGR_14661.1	1
Supercontig_1.6	339031	340028	+	COGR_14662	COGR_14662.1	2
Supercontig_1.6	846864	847448	+	COGR_14663	COGR_14663.1	3
Supercontig_1.6	885718	886010	+	COGR_14664	COGR_14664.1	2
Supercontig_1.6	914234	914525	+	COGR_14665	COGR_14665.1	2
Supercontig_1.6	30465	31126	-	COGR_14666	COGR_14666.1	5
Supercontig_1.6	487467	489763	.	COGR_14667	COGR_14667.1	1
Supercontig_1.6	745676	747581	.	COGR_14668	COGR_14668.1	1
Supercontig_1.60	59483	60034	+	COGR_14669	COGR_14669.1	3
Supercontig_1.60	65289	66241	+	COGR_14670	COGR_14670.1	2
Supercontig_1.60	243556	244234	+	COGR_14671	COGR_14671.1	2
Supercontig_1.60	27200	27790	-	COGR_14672	COGR_14672.1	2
Supercontig_1.60	33743	35531	-	COGR_14673	COGR_14673.1	2
Supercontig_1.60	36749	37113	-	COGR_14674	COGR_14674.1	3
Supercontig_1.60	63775	64679	.	COGR_14675	COGR_14675.1	1
Supercontig_1.60	68346	69061	.	COGR_14676	COGR_14676.1	1
Supercontig_1.60	171725	172881	.	COGR_14677	COGR_14677.1	1
Supercontig_1.60	173108	174333	.	COGR_14678	COGR_14678.1	1
Supercontig_1.60	226352	226928	.	COGR_14679	COGR_14679.1	1
Supercontig_1.61	137355	137802	-	COGR_14680	COGR_14680.1	1
Supercontig_1.61	205822	206248	-	COGR_14681	COGR_14681.1	1
Supercontig_1.62	231438	231868	+	COGR_14682	COGR_14682.1	2
Supercontig_1.62	41747	42211	-	COGR_14683	COGR_14683.1	1
Supercontig_1.62	189735	190780	-	COGR_14684	COGR_14684.1	3
Supercontig_1.62	207109	208384	-	COGR_14685	COGR_14685.1	2
Supercontig_1.62	93104	93682	.	COGR_14686	COGR_14686.1	1
Supercontig_1.62	133538	134145	.	COGR_14687	COGR_14687.1	1
Supercontig_1.62	149327	149640	.	COGR_14688	COGR_14688.1	1
Supercontig_1.62	217203	217601	.	COGR_14689	COGR_14689.1	1
Supercontig_1.64	117354	118380	+	COGR_14690	COGR_14690.1	3
Supercontig_1.64	171516	171948	+	COGR_14691	COGR_14691.1	1
Supercontig_1.64	175776	176484	+	COGR_14692	COGR_14692.1	1
Supercontig_1.64	185566	186093	+	COGR_14693	COGR_14693.1	2
Supercontig_1.64	111905	112274	-	COGR_14694	COGR_14694.1	2
Supercontig_1.64	118511	119299	-	COGR_14695	COGR_14695.1	1
Supercontig_1.64	183371	184228	.	COGR_14696	COGR_14696.1	1
Supercontig_1.64	187917	188750	.	COGR_14697	COGR_14697.1	1
Supercontig_1.65	51090	51546	-	COGR_14698	COGR_14698.1	3
Supercontig_1.65	108535	109065	-	COGR_14699	COGR_14699.1	2
Supercontig_1.65	147742	148449	.	COGR_14700	COGR_14700.1	1
Supercontig_1.66	82562	83411	+	COGR_14701	COGR_14701.1	1
Supercontig_1.66	156223	156685	+	COGR_14702	COGR_14702.1	2
Supercontig_1.66	13906	14879	-	COGR_14703	COGR_14703.1	2
Supercontig_1.66	33249	34271	-	COGR_14704	COGR_14704.1	3
Supercontig_1.66	37142	38394	.	COGR_14705	COGR_14705.1	1
Supercontig_1.66	112193	113038	.	COGR_14706	COGR_14706.1	1
Supercontig_1.67	52593	53240	-	COGR_14707	COGR_14707.1	2
Supercontig_1.68	121197	122063	+	COGR_14708	COGR_14708.1	1
Supercontig_1.68	133116	134189	+	COGR_14709	COGR_14709.1	2
Supercontig_1.68	47136	47827	-	COGR_14710	COGR_14710.1	2
Supercontig_1.68	138273	138726	-	COGR_14711	COGR_14711.1	1
Supercontig_1.68	22106	22839	.	COGR_14712	COGR_14712.1	1
Supercontig_1.69	7059	7487	+	COGR_14713	COGR_14713.1	3
Supercontig_1.7	263250	263819	+	COGR_14714	COGR_14714.1	3
Supercontig_1.7	309023	309970	+	COGR_14715	COGR_14715.1	4
Supercontig_1.7	315316	315830	+	COGR_14716	COGR_14716.1	2
Supercontig_1.7	336382	338637	+	COGR_14717	COGR_14717.1	3
Supercontig_1.7	341460	342335	+	COGR_14718	COGR_14718.1	4
Supercontig_1.7	383237	384065	+	COGR_14719	COGR_14719.1	4
Supercontig_1.7	698692	699101	+	COGR_14720	COGR_14720.1	2
Supercontig_1.7	1126278	1126595	+	COGR_14721	COGR_14721.1	3
Supercontig_1.7	432054	432926	-	COGR_14722	COGR_14722.1	2
Supercontig_1.7	432054	432969	-	COGR_14722	COGR_14722.2	2
Supercontig_1.7	555891	558079	-	COGR_14723	COGR_14723.1	4
Supercontig_1.7	1031512	1032109	-	COGR_14724	COGR_14724.1	2
Supercontig_1.7	1031512	1032861	-	COGR_14724	COGR_14724.2	2
Supercontig_1.7	262304	262864	.	COGR_14725	COGR_14725.1	1
Supercontig_1.7	836395	837388	.	COGR_14726	COGR_14726.1	1
Supercontig_1.70	123699	123999	+	COGR_14727	COGR_14727.1	1
Supercontig_1.70	150305	150739	+	COGR_14728	COGR_14728.1	1
Supercontig_1.70	70893	71196	.	COGR_14729	COGR_14729.1	1
Supercontig_1.70	117724	118366	.	COGR_14730	COGR_14730.1	1
Supercontig_1.72	112754	113059	+	COGR_14731	COGR_14731.1	2
Supercontig_1.72	114364	115229	+	COGR_14732	COGR_14732.1	2
Supercontig_1.72	150371	150754	+	COGR_14733	COGR_14733.1	1
Supercontig_1.72	90028	92048	-	COGR_14734	COGR_14734.1	2
Supercontig_1.73	29503	30137	-	COGR_14735	COGR_14735.1	3
Supercontig_1.73	86051	86682	-	COGR_14736	COGR_14736.1	2
Supercontig_1.75	18243	18646	+	COGR_14737	COGR_14737.1	3
Supercontig_1.76	74952	75535	+	COGR_14738	COGR_14738.1	2
Supercontig_1.76	84403	84673	+	COGR_14739	COGR_14739.1	1
Supercontig_1.76	6337	6650	-	COGR_14740	COGR_14740.1	2
Supercontig_1.76	4962	5390	.	COGR_14741	COGR_14741.1	1
Supercontig_1.78	49983	51007	-	COGR_14742	COGR_14742.1	2
Supercontig_1.8	275635	277212	+	COGR_14743	COGR_14743.1	2
Supercontig_1.8	279634	280189	+	COGR_14744	COGR_14744.1	1
Supercontig_1.8	387113	387674	+	COGR_14745	COGR_14745.1	2
Supercontig_1.8	574954	577807	+	COGR_14746	COGR_14746.1	2
Supercontig_1.8	584822	586805	+	COGR_14747	COGR_14747.1	2
Supercontig_1.8	710886	711380	+	COGR_14748	COGR_14748.1	2
Supercontig_1.8	902351	903457	+	COGR_14749	COGR_14749.1	1
Supercontig_1.8	1036581	1037764	+	COGR_14750	COGR_14750.1	2
Supercontig_1.8	1120618	1121372	+	COGR_14751	COGR_14751.1	1
Supercontig_1.8	9703	10809	-	COGR_14752	COGR_14752.1	5
Supercontig_1.8	313090	313440	-	COGR_14753	COGR_14753.1	2
Supercontig_1.8	524778	526425	-	COGR_14754	COGR_14754.1	2
Supercontig_1.8	573957	574665	-	COGR_14755	COGR_14755.1	1
Supercontig_1.8	596771	598691	-	COGR_14756	COGR_14756.1	1
Supercontig_1.8	794813	795350	-	COGR_14757	COGR_14757.1	1
Supercontig_1.8	976073	978474	-	COGR_14758	COGR_14758.1	2
Supercontig_1.8	979800	981287	-	COGR_14759	COGR_14759.1	1
Supercontig_1.8	1032757	1033220	-	COGR_14760	COGR_14760.1	3
Supercontig_1.8	1107717	1108740	-	COGR_14761	COGR_14761.1	2
Supercontig_1.8	127278	128703	.	COGR_14762	COGR_14762.1	1
Supercontig_1.8	280353	281426	.	COGR_14763	COGR_14763.1	1
Supercontig_1.8	282794	283711	.	COGR_14764	COGR_14764.1	1
Supercontig_1.8	283811	284408	.	COGR_14765	COGR_14765.1	1
Supercontig_1.8	284786	285796	.	COGR_14766	COGR_14766.1	1
Supercontig_1.8	293059	293346	.	COGR_14767	COGR_14767.1	1
Supercontig_1.8	520294	522081	.	COGR_14768	COGR_14768.1	1
Supercontig_1.8	779054	780030	.	COGR_14769	COGR_14769.1	1
Supercontig_1.8	956383	956833	.	COGR_14770	COGR_14770.1	1
Supercontig_1.8	959863	961502	.	COGR_14771	COGR_14771.1	1
Supercontig_1.8	985220	985702	.	COGR_14772	COGR_14772.1	1
Supercontig_1.8	1019447	1020885	.	COGR_14773	COGR_14773.1	1
Supercontig_1.8	1127908	1128701	.	COGR_14774	COGR_14774.1	1
Supercontig_1.80	70313	70822	+	COGR_14775	COGR_14775.1	2
Supercontig_1.80	69260	69753	.	COGR_14776	COGR_14776.1	1
Supercontig_1.82	72897	73590	+	COGR_14777	COGR_14777.1	2
Supercontig_1.82	84045	86080	+	COGR_14778	COGR_14778.1	2
Supercontig_1.82	8327	9281	.	COGR_14779	COGR_14779.1	1
Supercontig_1.83	7220	8006	-	COGR_14780	COGR_14780.1	5
Supercontig_1.83	54784	55095	-	COGR_14781	COGR_14781.1	2
Supercontig_1.84	39222	40958	+	COGR_14782	COGR_14782.1	2
Supercontig_1.84	36029	36981	.	COGR_14783	COGR_14783.1	1
Supercontig_1.84	59116	59590	.	COGR_14784	COGR_14784.1	1
Supercontig_1.84	65470	66515	.	COGR_14785	COGR_14785.1	1
Supercontig_1.85	9094	9424	+	COGR_14786	COGR_14786.1	3
Supercontig_1.85	72119	72945	-	COGR_14787	COGR_14787.1	4
Supercontig_1.88	37068	38113	+	COGR_14788	COGR_14788.1	2
Supercontig_1.88	41316	41907	+	COGR_14789	COGR_14789.1	5
Supercontig_1.88	12472	14150	-	COGR_14790	COGR_14790.1	4
Supercontig_1.88	89514	90101	-	COGR_14791	COGR_14791.1	2
Supercontig_1.88	27839	29866	.	COGR_14792	COGR_14792.1	1
Supercontig_1.88	71660	72507	.	COGR_14793	COGR_14793.1	1
Supercontig_1.89	39567	40532	+	COGR_14794	COGR_14794.1	2
Supercontig_1.89	8062	9216	.	COGR_14795	COGR_14795.1	1
Supercontig_1.9	347006	348039	+	COGR_14796	COGR_14796.1	2
Supercontig_1.9	382106	382529	+	COGR_14797	COGR_14797.1	1
Supercontig_1.9	518858	519676	+	COGR_14798	COGR_14798.1	2
Supercontig_1.9	697562	698684	+	COGR_14799	COGR_14799.1	2
Supercontig_1.9	1122060	1122538	+	COGR_14800	COGR_14800.1	2
Supercontig_1.9	6122	6824	-	COGR_14801	COGR_14801.1	3
Supercontig_1.9	717289	717736	-	COGR_14802	COGR_14802.1	2
Supercontig_1.9	144859	145627	.	COGR_14803	COGR_14803.1	1
Supercontig_1.9	174649	175612	.	COGR_14804	COGR_14804.1	1
Supercontig_1.9	510380	511457	.	COGR_14805	COGR_14805.1	1
Supercontig_1.9	700022	700989	.	COGR_14806	COGR_14806.1	1
Supercontig_1.9	984272	985182	.	COGR_14807	COGR_14807.1	1
Supercontig_1.94	55115	55566	+	COGR_14808	COGR_14808.1	1
Supercontig_1.94	56404	56678	-	COGR_14809	COGR_14809.1	2
Supercontig_1.96	26015	26351	+	COGR_14810	COGR_14810.1	1
Supercontig_1.96	58364	59042	.	COGR_14811	COGR_14811.1	1
Supercontig_1.98	55313	57167	+	COGR_14812	COGR_14812.1	2
1 refers to genome annotation of Colletotrichum graminicola released with project number PRJNA37879
2 nTARs are assinged to (+) or (-) strand of the DNA. nTARs which do not assigned to one of both strands are marked with (.)
3 a detailed gene structure is available at annotation file available for download at www.landw.uni-halle.de/download/

## Sheet: transcriptProfiling
infection stage-specific transcript profiling of nTARs
isoform_id	FPKM 0hpi	FPKM 12hpi	log2_fold_change 12hpi/0hpi	p_value	q_value	FPKM 12hpi2	FPKM 24hpi	log2_fold_change 24hpi/12hpi	p_value2	q_value4	FPKM 24hpi5	FPKM 48hpi	log2_fold_change 24hpi/24hpi	p_value6	q_value7	FPKM 48hpi8	FPKM 72hpi	log2_fold_change 72hpi/48hpi	p_value9	q_value10	FPKM 72hpi11	FPKM 120hpi	log2_fold_change 120hpi/72hpi	p_value12	q_value13
COGR_14001.1	0	869.111	Inf	1	1	869.111	547.507	-0.666662	1	1	547.507	1269.99	1.21387	1	1	1269.99	1931.73	0.605079	1	1	1931.73	3452.46	0.837726	0.1822	0.269464
COGR_14002.1	0	0	0	1	1	0	192.669	Inf	1	1	192.669	319.86	0.731317	1	1	319.86	67.6641	-2.24098	1	1	67.6641	78.6802	0.21761	1	1
COGR_14003.1	11749.5	38526	1.71323	0.00935	0.029984	38526	13045.4	-1.56229	0.01255	0.0379199	13045.4	12015.2	-0.118679	0.8447	0.873814	12015.2	14260.1	0.247122	0.6482	0.712196	14260.1	19841.7	0.476554	0.3242	0.40044
COGR_14004.1	0	0	0	1	1	0	0	0	1	1	0	146.26	Inf	1	1	146.26	13.4231	-3.44575	1	1	13.4231	37.6728	1.48881	1	1
COGR_14005.1	1035.14	124.73	-3.05294	1	1	124.73	265.207	1.08831	1	1	265.207	236.639	-0.164429	1	1	236.639	242.075	0.0327665	1	1	242.075	404.019	0.738967	1	1
COGR_14006.1	2420.11	0	#NAME?	1	1	0	0	0	1	1	0	0	0	1	1	0	0	0	1	1	0	191.867	Inf	1	1
COGR_14007.1	0	680.922	Inf	1	1	680.922	0	#NAME?	1	1	0	0	0	1	1	0	236.703	Inf	1	1	236.703	105.709	-1.16298	1	1
COGR_14008.1	0	1284.52	Inf	1	1	1284.52	1100.36	-0.223261	1	1	1100.36	1212.21	0.139672	1	1	1212.21	957.092	-0.340913	1	1	957.092	979.75	0.0337565	1	1
COGR_14009.1	0	0	0	1	1	0	0	0	1	1	0	0	0	1	1	0	298.856	Inf	1	1	298.856	511.473	0.775206	1	1
COGR_14010.1	0	0	0	1	1	0	0	0	1	1	0	0	0	1	1	0	220.94	Inf	1	1	220.94	20.0228	-3.46394	1	1
COGR_14011.1	0	136.88	Inf	1	1	136.88	784.407	2.51869	1	1	784.407	562.135	-0.480688	1	1	562.135	395.364	-0.507734	1	1	395.364	614.488	0.636203	1	1
COGR_14012.1	47.9506	100.128	1.06222	1	1	100.128	279.362	1.48029	1	1	279.362	490.218	0.811286	1	1	490.218	225.073	-1.12303	1	1	225.073	585.7	1.37977	1	1
COGR_14012.2	47.3361	98.8589	1.06243	1	1	98.8589	1208.09	3.61122	1	1	1208.09	237.16	-2.3488	1	1	237.16	967.19	2.02794	1	1	967.19	1176.6	0.282754	1	1
COGR_14013.1	0	1589.97	Inf	1	1	1589.97	0	#NAME?	1	1	0	1259.17	Inf	1	1	1259.17	479.148	-1.39393	1	1	479.148	1195.31	1.31884	1	1
COGR_14014.1	0	0	0	1	1	0	0	0	1	1	0	343.588	Inf	1	1	343.588	0	#NAME?	1	1	0	297.242	Inf	1	1
COGR_14015.1	4156.42	1652.13	-1.33101	0.04395	0.0991964	1652.13	1712.81	0.052032	1	1	1712.81	1227.32	-0.480847	1	1	1227.32	1055.18	-0.218031	1	1	1055.18	1008.52	-0.0652405	1	1
COGR_14016.1	0	0	0	1	1	0	189.765	Inf	1	1	189.765	0	#NAME?	1	1	0	89.4432	Inf	1	1	89.4432	19.1112	-2.22656	1	1
COGR_14017.1	0	0	0	1	1	0	0	0	1	1	0	0	0	1	1	0	0	0	1	1	0	36.7093	Inf	1	1
COGR_14018.1	500.439	0	#NAME?	1	1	0	1068.05	Inf	1	1	1068.05	0	#NAME?	1	1	0	151.091	Inf	1	1	151.091	154.169	0.0290986	1	1
COGR_14019.1	0	0	0	1	1	0	0	0	1	1	0	0	0	1	1	0	0	0	1	1	0	154.394	Inf	1	1
COGR_14020.1	0	539.117	Inf	1	1	539.117	230.674	-1.22474	1	1	230.674	387.313	0.74764	1	1	387.313	21.7951	-4.15142	1	1	21.7951	374.573	4.10317	1	1
COGR_14021.1	0	143.68	Inf	1	1	143.68	440.422	1.61602	1	1	440.422	55.9256	-2.9773	1	1	55.9256	141.709	1.34135	1	1	141.709	357.113	1.33344	1	1
COGR_14022.1	0	0	0	1	1	0	3198.85	Inf	1	1	3198.85	243.351	-3.71645	1	1	243.351	0	#NAME?	1	1	0	54.7468	Inf	1	1
COGR_14023.1	4841.55	0	#NAME?	1	1	0	0	0	1	1	0	1277.05	Inf	1	1	1277.05	0	#NAME?	1	1	0	0	0	1	1
COGR_14024.1	0	0	0	1	1	0	0	0	1	1	0	0	0	1	1	0	0	0	1	1	0	58.3382	Inf	1	1
COGR_14025.1	15738.4	8695.57	-0.855938	0.0728	0.139637	8695.57	214394	4.62384	5e-05	0.000269544	214394	568358	1.40654	0.00065	0.00278324	568358	531627	-0.0963851	0.65255	0.715926	531627	324857	-0.71061	0.02165	0.0582865
COGR_14026.1	0	0	0	1	1	0	0	0	1	1	0	0	0	1	1	0	0	0	1	1	0	213.769	Inf	1	1
COGR_14027.1	0	0	0	1	1	0	1111.37	Inf	1	1	1111.37	1232.76	0.14955	1	1	1232.76	797.974	-0.627475	1	1	797.974	1354.16	0.762987	1	1
COGR_14028.1	0	0	0	1	1	0	0	0	1	1	0	180.449	Inf	1	1	180.449	366.709	1.02305	1	1	366.709	786.029	1.09995	1	1
COGR_14029.1	0	0	0	1	1	0	0	0	1	1	0	0	0	1	1	0	0	0	1	1	0	257.365	Inf	1	1
COGR_14030.1	486.344	198.806	-1.29061	1	1	198.806	359.941	0.856396	1	1	359.941	29.3194	-3.61783	1	1	29.3194	174.437	2.57278	1	1	174.437	288.714	0.726935	1	1
COGR_14031.1	0	0	0	1	1	0	0	0	1	1	0	0	0	1	1	0	94.4757	Inf	1	1	94.4757	112.655	0.253895	1	1
COGR_14032.1	0	235.229	Inf	1	1	235.229	42530.7	7.49829	0.0978	0.170253	42530.7	3131.93	-3.76338	5e-05	0.000269544	3131.93	70.171	-5.48003	0.14205	0.222995	70.171	32.3359	-1.11774	1	1
COGR_14033.1	0	0	0	1	1	0	0	0	1	1	0	0	0	1	1	0	189.914	Inf	1	1	189.914	279.983	0.559998	1	1
COGR_14034.1	405.446	198.917	-1.02734	1	1	198.917	130.724	-0.605641	1	1	130.724	40.4349	-1.69285	1	1	40.4349	352.246	3.12291	1	1	352.246	330.115	-0.0936143	1	1
COGR_14035.1	0	0	0	1	1	0	0	0	1	1	0	0	0	1	1	0	114.824	Inf	1	1	114.824	302.251	1.39633	1	1
COGR_14036.1	0	244.497	Inf	1	1	244.497	720.021	1.55822	1	1	720.021	164.344	-2.13132	1	1	164.344	347.874	1.08184	1	1	347.874	286.421	-0.280426	1	1
COGR_14037.1	0	153.617	Inf	1	1	153.617	331.492	1.10964	1	1	331.492	222.351	-0.576133	1	1	222.351	219.407	-0.0192288	1	1	219.407	274.954	0.325581	1	1
COGR_14038.1	1306.05	1315.09	0.0099516	1	1	1315.09	531.612	-1.30671	1	1	531.612	369.804	-0.523612	1	1	369.804	607.969	0.717237	1	1	607.969	628.749	0.0484848	1	1
COGR_14039.1	0	0	0	1	1	0	0	0	1	1	0	120.132	Inf	1	1	120.132	185.122	0.623852	1	1	185.122	212.515	0.199089	1	1
COGR_14040.1	0	423.316	Inf	1	1	423.316	853.474	1.01161	1	1	853.474	507.028	-0.751281	1	1	507.028	436.823	-0.215017	1	1	436.823	711.68	0.70418	1	1
COGR_14041.1	1852.63	0	#NAME?	1	1	0	560.644	Inf	1	1	560.644	216.342	-1.37377	1	1	216.342	622.623	1.52504	1	1	622.623	848.268	0.44616	1	1
COGR_14042.1	715.052	471.417	-0.601045	1	1	471.417	0	#NAME?	1	1	0	368.391	Inf	1	1	368.391	419.322	0.186822	1	1	419.322	276.467	-0.600952	1	1
COGR_14043.1	0	114.183	Inf	1	1	114.183	0	#NAME?	1	1	0	45.7438	Inf	1	1	45.7438	70.7732	0.629628	1	1	70.7732	330.757	2.2245	1	1
COGR_14044.1	0	276.167	Inf	1	1	276.167	0	#NAME?	1	1	0	0	0	1	1	0	224.488	Inf	1	1	224.488	459.993	1.03497	1	1
COGR_14045.1	0	277.76	Inf	1	1	277.76	0	#NAME?	1	1	0	49.374	Inf	1	1	49.374	130.034	1.39706	1	1	130.034	249.094	0.937804	1	1
COGR_14046.1	152.3	130.502	-0.222848	1	1	130.502	139.35	0.0946467	1	1	139.35	0	#NAME?	1	1	0	14.103	Inf	1	1	14.103	217.856	3.9493	1	1
COGR_14047.1	693.696	604.028	-0.199688	1	1	604.028	0	#NAME?	1	1	0	301.43	Inf	1	1	301.43	372.94	0.30712	1	1	372.94	525.202	0.49393	1	1
COGR_14048.1	0	0	0	1	1	0	244.377	Inf	1	1	244.377	182.359	-0.42233	1	1	182.359	406.312	1.15581	1	1	406.312	182.827	-1.15211	1	1
COGR_14049.1	0	157.45	Inf	1	1	157.45	669.546	2.08829	1	1	669.546	134.894	-2.31136	1	1	134.894	94.9165	-0.507095	1	1	94.9165	186.099	0.971337	1	1
COGR_14050.1	0	0	0	1	1	0	219.995	Inf	1	1	219.995	0	#NAME?	1	1	0	259.842	Inf	1	1	259.842	286.989	0.143361	1	1
COGR_14051.1	367.893	129.252	-1.5091	1	1	129.252	130.499	0.0138459	1	1	130.499	166.809	0.35416	1	1	166.809	248.443	0.574724	1	1	248.443	506.132	1.0266	1	1
COGR_14052.1	0	106.804	Inf	1	1	106.804	0	#NAME?	1	1	0	272.492	Inf	1	1	272.492	195.186	-0.481368	1	1	195.186	263.551	0.433235	1	1
COGR_14053.1	645.058	3780.76	2.55117	0.0829	0.152628	3780.76	5589.11	0.563944	0.3097	0.384644	5589.11	10215.5	0.870069	0.07915	0.147659	10215.5	10168.6	-0.00664135	0.9809	0.981773	10168.6	7259.75	-0.486127	0.2777	0.351108
COGR_14054.1	0	0	0	1	1	0	0	0	1	1	0	948.735	Inf	1	1	948.735	3793.44	1.99943	0.15745	0.238803	3793.44	6342.58	0.741561	0.21665	0.293922
COGR_14055.1	0	0	0	1	1	0	154.236	Inf	1	1	154.236	98.2133	-0.651147	1	1	98.2133	331.678	1.75579	1	1	331.678	260.805	-0.346812	1	1
COGR_14056.1	2241.87	1191.02	-0.912501	0.19695	0.276267	1191.02	800.076	-0.573992	1	1	800.076	1218.23	0.606579	1	1	1218.23	1252.51	0.0400363	1	1	1252.51	1754.45	0.486197	1	1
COGR_14057.1	480.156	586.958	0.289754	1	1	586.958	1845.44	1.65264	0.0304	0.0758482	1845.44	878.577	-1.07073	0.0959	0.168556	878.577	419.212	-1.06749	1	1	419.212	984.553	1.23179	1	1
COGR_14058.1	0	696.306	Inf	1	1	696.306	330.744	-1.07401	1	1	330.744	145.183	-1.18784	1	1	145.183	298.192	1.03837	1	1	298.192	194.15	-0.619072	1	1
COGR_14059.1	0	0	0	1	1	0	0	0	1	1	0	0	0	1	1	0	243.022	Inf	1	1	243.022	431.978	0.829874	1	1
COGR_14060.1	0	0	0	1	1	0	0	0	1	1	0	0	0	1	1	0	396.439	Inf	1	1	396.439	138.37	-1.51857	1	1
COGR_14061.1	466.435	202.68	-1.20248	1	1	202.68	0	#NAME?	1	1	0	256.262	Inf	1	1	256.262	599.512	1.22617	1	1	599.512	826.658	0.4635	1	1
COGR_14062.1	0	1083.91	Inf	1	1	1083.91	3770.41	1.79848	0.1405	0.221024	3770.41	892.269	-2.07917	0.11635	0.193458	892.269	1594.37	0.837434	1	1	1594.37	2478.56	0.636521	0.45335	0.529144
COGR_14063.1	0	263.622	Inf	1	1	263.622	305.845	0.21433	1	1	305.845	126.811	-1.27012	1	1	126.811	469.475	1.88837	1	1	469.475	560.869	0.256614	1	1
COGR_14064.1	15462	14417.6	-0.100895	0.848	0.876462	14417.6	2410.58	-2.58038	0.0386	0.0902943	2410.58	155.969	-3.95005	1	1	155.969	1181.05	2.92074	1	1	1181.05	1908.01	0.692	1	1
COGR_14065.1	54.9757	38.2671	-0.52269	1	1	38.2671	100.593	1.39436	1	1	100.593	137.979	0.455908	1	1	137.979	171.256	0.311709	1	1	171.256	378.261	1.14323	1	1
COGR_14066.1	0	0	0	1	1	0	833.903	Inf	1	1	833.903	0	#NAME?	1	1	0	812.258	Inf	1	1	812.258	1078.64	0.409199	1	1
COGR_14067.1	0	0	0	1	1	0	0	0	1	1	0	0	0	1	1	0	98.3344	Inf	1	1	98.3344	226.801	1.20566	1	1
COGR_14068.1	670.619	302.873	-1.14678	1	1	302.873	0	#NAME?	1	1	0	239.859	Inf	1	1	239.859	61.9441	-1.95315	1	1	61.9441	103.215	0.736615	1	1
COGR_14069.1	0	0	0	1	1	0	122.179	Inf	1	1	122.179	97.1208	-0.331146	1	1	97.1208	328.208	1.75676	1	1	328.208	595.138	0.858615	1	1
COGR_14070.1	196.311	136.652	-0.522632	1	1	136.652	1286.83	3.23524	1	1	1286.83	522.902	-1.29921	1	1	522.902	543.267	0.055119	1	1	543.267	356.702	-0.606941	1	1
COGR_14071.1	243.729	225.851	-0.10991	1	1	225.851	38.5596	-2.55021	1	1	38.5596	116.584	1.59621	1	1	116.584	233.375	1.00128	1	1	233.375	525.422	1.17083	1	1
COGR_14072.1	2821.65	1112.78	-1.34237	1	1	1112.78	1638.95	0.558604	1	1	1638.95	197.648	-3.05176	1	1	197.648	404.674	1.03382	1	1	404.674	463.936	0.197165	1	1
COGR_14073.1	1299.41	770.4	-0.754175	1	1	770.4	1135.62	0.559804	1	1	1135.62	553.737	-1.03621	1	1	553.737	1378.43	1.31576	1	1	1378.43	1456.37	0.0793476	1	1
COGR_14074.1	995.159	0	#NAME?	1	1	0	0	0	1	1	0	0	0	1	1	0	333.411	Inf	1	1	333.411	288.213	-0.210169	1	1
COGR_14075.1	330.803	466.062	0.494552	1	1	466.062	1064.37	1.1914	1	1	1064.37	372.57	-1.51441	1	1	372.57	215.661	-0.788749	1	1	215.661	385.114	0.836522	1	1
COGR_14076.1	1231.8	0	#NAME?	1	1	0	168.489	Inf	1	1	168.489	0	#NAME?	1	1	0	287.129	Inf	1	1	287.129	786.802	1.4543	1	1
COGR_14077.1	15880.1	2122.08	-2.90367	5e-05	0.000269544	2122.08	2441.05	0.202021	0.66395	0.723841	2441.05	2268.84	-0.105547	0.82305	0.858379	2268.84	528.707	-2.10141	0.0058	0.019906	528.707	698.092	0.400948	1	1
COGR_14078.1	106.424	125.236	0.234828	1	1	125.236	494.802	1.98221	1	1	494.802	149.356	-1.72809	1	1	149.356	502.396	1.75007	1	1	502.396	297.548	-0.755702	1	1
COGR_14079.1	0	0	0	1	1	0	135.38	Inf	1	1	135.38	705.386	2.3814	1	1	705.386	280.31	-1.33139	1	1	280.31	574.88	1.03624	1	1
COGR_14080.1	171.136	541.52	1.66188	1	1	541.52	448.642	-0.271452	1	1	448.642	443.625	-0.0162241	1	1	443.625	583.96	0.39653	1	1	583.96	1190.27	1.02735	1	1
COGR_14081.1	0	0	0	1	1	0	359.271	Inf	1	1	359.271	94.5535	-1.92587	1	1	94.5535	1138.04	3.58928	1	1	1138.04	954.219	-0.25416	1	1
COGR_14082.1	518.326	321.971	-0.686928	1	1	321.971	94.8465	-1.76327	1	1	94.8465	914.241	3.26891	1	1	914.241	577.912	-0.661726	1	1	577.912	874.829	0.598152	1	1
COGR_14083.1	153.142	106.608	-0.522559	1	1	106.608	322.891	1.59874	1	1	322.891	595.37	0.882739	1	1	595.37	902.605	0.600307	1	1	902.605	2249.54	1.31747	0.0563	0.118504
COGR_14084.1	4096.17	13386	1.70837	0.15775	0.238803	13386	5682.57	-1.2361	0.2178	0.295304	5682.57	6656.43	0.228205	0.8297	0.863103	6656.43	7148.03	0.102796	0.90345	0.922323	7148.03	3398.92	-1.07247	0.22415	0.302455
COGR_14085.1	2227.68	2554.8	0.197671	1	1	2554.8	34703.5	3.7638	0.00015	0.000754362	34703.5	76415.1	1.13878	0.0103	0.0325202	76415.1	70456.5	-0.117124	0.76985	0.816385	70456.5	60052	-0.230521	0.55625	0.628999
COGR_14086.1	272.773	1282.58	2.23328	1	1	1282.58	325.548	-1.97811	1	1	325.548	1935.64	2.57187	1	1	1935.64	1805.81	-0.100164	1	1	1805.81	1514.45	-0.253853	1	1
COGR_14087.1	810.895	833.85	0.0402741	1	1	833.85	1071.44	0.361685	1	1	1071.44	929.515	-0.204995	1	1	929.515	1571.96	0.758011	1	1	1571.96	2813.73	0.839921	0.1364	0.217004
COGR_14088.1	362.286	157.42	-1.20251	1	1	157.42	84.0469	-0.905353	1	1	84.0469	164.298	0.967051	1	1	164.298	511.312	1.63789	1	1	511.312	1134.64	1.14996	1	1
COGR_14089.1	20401.3	14075.2	-0.535504	0.20645	0.282952	14075.2	21371.9	0.602558	0.13105	0.211042	21371.9	18961.5	-0.172645	0.6658	0.724803	18961.5	28688	0.597376	0.12975	0.209539	28688	19314.5	-0.570761	0.13665	0.217248
COGR_14090.1	1549.51	736.944	-1.07219	1	1	736.944	691.093	-0.0926735	1	1	691.093	1792.33	1.37488	1	1	1792.33	2151.12	0.263255	0.64935	0.712873	2151.12	3394.3	0.658023	0.21165	0.287834
COGR_14091.1	0	0	0	1	1	0	0	0	1	1	0	0	0	1	1	0	771.028	Inf	1	1	771.028	968.51	0.328983	1	1
COGR_14092.1	0	0	0	1	1	0	0	0	1	1	0	380.994	Inf	1	1	380.994	153.065	-1.31562	1	1	153.065	209.221	0.450881	1	1
COGR_14093.1	0	0	0	1	1	0	0	0	1	1	0	0	0	1	1	0	271.917	Inf	1	1	271.917	371.243	0.449201	1	1
COGR_14094.1	114.365	838.587	2.87432	1	1	838.587	345.765	-1.27817	1	1	345.765	3117.11	3.17235	0.01775	0.0495677	3117.11	4152.32	0.413706	0.3662	0.442356	4152.32	7306.5	0.815263	0.06255	0.127021
COGR_14095.1	0	0	0	1	1	0	0	0	1	1	0	0	0	1	1	0	0	0	1	1	0	62.893	Inf	1	1
COGR_14096.1	1069.75	64.0869	-4.0611	1	1	64.0869	255.044	1.99265	1	1	255.044	260.495	0.0305097	1	1	260.495	429.067	0.719944	1	1	429.067	1036.85	1.27293	1	1
COGR_14097.1	0	1072.04	Inf	1	1	1072.04	499.063	-1.10306	1	1	499.063	0	#NAME?	1	1	0	866.15	Inf	1	1	866.15	215.345	-2.00797	1	1
COGR_14098.1	0	0	0	1	1	0	1242.64	Inf	1	1	1242.64	0	#NAME?	1	1	0	0	0	1	1	0	548.099	Inf	1	1
COGR_14099.1	0	54.9869	Inf	1	1	54.9869	168.99	1.61978	1	1	168.99	142.495	-0.246027	1	1	142.495	580.402	2.02614	1	1	580.402	1130.28	0.96156	1	1
COGR_14100.1	596.923	170.503	-1.80775	1	1	170.503	0	#NAME?	1	1	0	216.744	Inf	1	1	216.744	437.063	1.01185	1	1	437.063	940.338	1.10534	1	1
COGR_14101.1	61.9416	523.588	3.07945	1	1	523.588	147.851	-1.82428	1	1	147.851	972.576	2.71766	1	1	972.576	1338.91	0.461175	1	1	1338.91	1633.16	0.286608	0.54455	0.617945
COGR_14102.1	0	0	0	1	1	0	167.48	Inf	1	1	167.48	0	#NAME?	1	1	0	369.151	Inf	1	1	369.151	1310.65	1.82799	1	1
COGR_14103.1	311.095	232.269	-0.421561	1	1	232.269	291.062	0.325529	1	1	291.062	344.286	0.242284	1	1	344.286	357.164	0.052979	1	1	357.164	619.918	0.795491	1	1
COGR_14104.1	0	133.653	Inf	1	1	133.653	585.375	2.13087	1	1	585.375	169.19	-1.79071	1	1	169.19	736.188	2.12143	1	1	736.188	1373.43	0.899641	1	1
COGR_14105.1	136.312	94.8903	-0.522582	1	1	94.8903	0	#NAME?	1	1	0	0	0	1	1	0	390.642	Inf	1	1	390.642	731.793	0.905588	1	1
COGR_14106.1	0	0	0	1	1	0	0	0	1	1	0	0	0	1	1	0	0	0	1	1	0	20.2213	Inf	1	1
COGR_14107.1	482.754	107.783	-2.16316	1	1	107.783	4100.72	5.24968	0.2088	0.284647	4100.72	25420.1	2.63202	5e-05	0.000269544	25420.1	20049.4	-0.342406	0.401	0.476201	20049.4	15756.7	-0.347594	0.39115	0.46697
COGR_14108.1	0	0	0	1	1	0	0	0	1	1	0	365.497	Inf	1	1	365.497	101.647	-1.84629	1	1	101.647	517.142	2.34699	1	1
COGR_14109.1	0	180.002	Inf	1	1	180.002	2979.8	4.04914	0.14465	0.225502	2979.8	182.37	-4.03027	0.1266	0.205189	182.37	973.883	2.41688	1	1	973.883	692.313	-0.492325	1	1
COGR_14110.1	0	0	0	1	1	0	178.641	Inf	1	1	178.641	1100.68	2.62326	1	1	1100.68	556.552	-0.983812	1	1	556.552	2054.14	1.88395	0.06125	0.124832
COGR_14111.1	0	134.742	Inf	1	1	134.742	206.524	0.616106	1	1	206.524	56.6064	-1.86727	1	1	56.6064	37.3238	-0.600867	1	1	37.3238	53.4261	0.517448	1	1
COGR_14112.1	1064.31	1203.05	0.176771	1	1	1203.05	260.838	-2.20547	1	1	260.838	424.972	0.704213	1	1	424.972	228.819	-0.893162	1	1	228.819	439.483	0.9416	1	1
COGR_14113.1	0	0	0	1	1	0	481.695	Inf	1	1	481.695	206	-1.22548	1	1	206	638.449	1.63193	1	1	638.449	694.246	0.120874	1	1
COGR_14114.1	102.596	152.798	0.574648	1	1	152.798	186.445	0.287127	1	1	186.445	201.308	0.110653	1	1	201.308	637.204	1.66235	1	1	637.204	438.723	-0.538444	1	1
COGR_14115.1	2018.4	16006	2.98733	0.1945	0.273725	16006	12216	-0.389848	0.5953	0.665457	12216	35141.3	1.5244	0.03835	0.0898029	35141.3	29995.8	-0.228407	0.62505	0.691492	29995.8	35076.9	0.225761	0.6128	0.681293
COGR_14116.1	0	712.878	Inf	1	1	712.878	611.712	-0.220803	1	1	611.712	85.8685	-2.83265	1	1	85.8685	301.422	1.81158	1	1	301.422	761.773	1.33758	1	1
COGR_14117.1	216.044	0	#NAME?	1	1	0	203.189	Inf	1	1	203.189	451.943	1.15332	1	1	451.943	675.857	0.580577	1	1	675.857	908.86	0.427339	1	1
COGR_14118.1	0	169.619	Inf	1	1	169.619	111.028	-0.611375	1	1	111.028	141.428	0.349145	1	1	141.428	158.824	0.167356	1	1	158.824	519.666	1.71016	1	1
COGR_14119.1	0	0	0	1	1	0	0	0	1	1	0	682.631	Inf	1	1	682.631	1223.43	0.841753	1	1	1223.43	1531.41	0.323929	1	1
COGR_14120.1	0	328.11	Inf	1	1	328.11	862.509	1.39436	1	1	862.509	1080.46	0.32504	1	1	1080.46	1584.07	0.551985	1	1	1584.07	479.5	-1.72403	1	1
COGR_14121.1	2747.42	1055.94	-1.37955	0.05725	0.119608	1055.94	368.375	-1.51928	1	1	368.375	918.912	1.31875	1	1	918.912	1409.21	0.616888	1	1	1409.21	1499.29	0.0893966	1	1
COGR_14122.1	6769.56	769.121	-3.13778	0.00245	0.00935076	769.121	1092.16	0.5059	1	1	1092.16	1007.06	-0.117036	1	1	1007.06	998.535	-0.0122624	1	1	998.535	1087.15	0.122671	1	1
COGR_14123.1	0	0	0	1	1	0	0	0	1	1	0	0	0	1	1	0	80.6594	Inf	1	1	80.6594	1116.96	3.79159	1	1
COGR_14124.1	3645.81	1505.67	-1.27584	0.2447	0.316646	1505.67	1159.24	-0.377219	1	1	1159.24	0	#NAME?	1	1	0	670.492	Inf	1	1	670.492	2030.45	1.59851	1	1
COGR_14125.1	1345.25	0	#NAME?	1	1	0	429.883	Inf	1	1	429.883	105.995	-2.01995	1	1	105.995	821.039	2.95346	1	1	821.039	1752.53	1.09392	1	1
COGR_14126.1	133.252	977.099	2.87434	1	1	977.099	1635.65	0.743286	1	1	1635.65	1357.04	-0.269402	1	1	1357.04	437.041	-1.63462	1	1	437.041	440.812	0.0123937	1	1
COGR_14127.1	1101.06	399.49	-1.46266	1	1	399.49	2084.67	2.38359	1	1	2084.67	73.7656	-4.82073	1	1	73.7656	879.819	3.57619	1	1	879.819	486.887	-0.853621	1	1
COGR_14128.1	0	759.023	Inf	1	1	759.023	0	#NAME?	1	1	0	75.6886	Inf	1	1	75.6886	99.4903	0.394481	1	1	99.4903	679.593	2.77204	1	1
COGR_14129.1	0	0	0	1	1	0	0	0	1	1	0	0	0	1	1	0	353.81	Inf	1	1	353.81	589.872	0.737429	1	1
COGR_14130.1	0	132.491	Inf	1	1	132.491	348.281	1.39436	1	1	348.281	52.1321	-2.74001	1	1	52.1321	617.977	3.56731	1	1	617.977	1252.33	1.01898	1	1
COGR_14131.1	0	0	0	1	1	0	481.836	Inf	1	1	481.836	61.0188	-2.98122	1	1	61.0188	342.354	2.48816	1	1	342.354	694.146	1.01975	1	1
COGR_14132.1	0	0	0	1	1	0	1398.94	Inf	1	1	1398.94	15344.3	3.45529	0.0227	0.0606052	15344.3	11075.6	-0.470321	0.3331	0.409185	11075.6	4854.97	-1.18985	0.02785	0.0707094
COGR_14133.1	0	1211.73	Inf	1	1	1211.73	18204.4	3.90915	0.03995	0.0925103	18204.4	17211.3	-0.0809264	0.859	0.884983	17211.3	16663.4	-0.0466799	0.91435	0.931336	16663.4	11947.8	-0.479934	0.2854	0.358624
COGR_14134.1	0	0	0	1	1	0	0	0	1	1	0	105.181	Inf	1	1	105.181	427.353	2.02256	1	1	427.353	1098.57	1.36213	1	1
COGR_14135.1	1883.34	779.3	-1.27305	0.09035	0.160432	779.3	104.529	-2.89828	1	1	104.529	64.3422	-0.700061	1	1	64.3422	0	#NAME?	1	1	0	34.0788	Inf	1	1
COGR_14136.1	580.112	512.746	-0.178088	1	1	512.746	881.71	0.78206	1	1	881.71	1329.28	0.592275	1	1	1329.28	1200.58	-0.146923	1	1	1200.58	1863.44	0.634239	0.1918	0.273568
COGR_14137.1	0	0	0	1	1	0	0	0	1	1	0	0	0	1	1	0	0	0	1	1	0	0	0	1	1
COGR_14138.1	2947.23	0	#NAME?	1	1	0	0	0	1	1	0	187.731	Inf	1	1	187.731	818.005	2.12344	1	1	818.005	121.63	-2.74961	1	1
COGR_14139.1	8016.78	0	#NAME?	5e-05	0.000269544	0	259.845	Inf	1	1	259.845	288.226	0.14955	1	1	288.226	185.204	-0.638085	1	1	185.204	705.174	1.92886	1	1
COGR_14140.1	0	1352.39	Inf	1	1	1352.39	1004.2	-0.429467	1	1	1004.2	594.168	-0.757101	1	1	594.168	284.157	-1.06418	1	1	284.157	403.239	0.504947	1	1
COGR_14141.1	0	0	0	1	1	0	0	0	1	1	0	0	0	1	1	0	50.023	Inf	1	1	50.023	389.384	2.96053	1	1
COGR_14142.1	1091.04	769.29	-0.504105	1	1	769.29	1414.75	0.878946	1	1	1414.75	484.689	-1.54541	1	1	484.689	357.272	-0.440037	1	1	357.272	439.618	0.299227	1	1
COGR_14143.1	724.563	0	#NAME?	1	1	0	3665.41	Inf	5e-05	0.000269544	3665.41	26924.5	2.87687	5e-05	0.000269544	26924.5	24200.5	-0.153878	0.70935	0.761882	24200.5	16360.4	-0.564833	0.172	0.256064
COGR_14144.1	0	0	0	1	1	0	0	0	1	1	0	0	0	1	1	0	509.115	Inf	1	1	509.115	0	#NAME?	1	1
COGR_14145.1	1309.16	0	#NAME?	1	1	0	4829.52	Inf	1	1	4829.52	74167.8	3.94084	0.00605	0.0206693	74167.8	26298.9	-1.49579	0.0025	0.00950931	26298.9	25899.8	-0.0220641	0.9628	0.965778
COGR_14146.1	1516.41	0	#NAME?	1	1	0	9762.07	Inf	0.00015	0.000754362	9762.07	237727	4.60597	5e-05	0.000269544	237727	108579	-1.13056	0.0074	0.0244996	108579	68873.7	-0.656718	0.11675	0.193979
COGR_14147.1	1680.65	0	#NAME?	1	1	0	0	0	1	1	0	2980.99	Inf	5e-05	0.000269544	2980.99	2612.97	-0.190105	0.8137	0.852375	2612.97	1501.14	-0.799626	0.36805	0.443633
COGR_14148.1	0	232.044	Inf	1	1	232.044	0	#NAME?	1	1	0	22.9772	Inf	1	1	22.9772	386.177	4.07099	1	1	386.177	702.275	0.862773	1	1
COGR_14149.1	4876.51	2777	-0.812324	0.0812	0.150237	2777	1696.54	-0.710928	0.1631	0.244922	1696.54	1082.57	-0.648137	1	1	1082.57	1003.57	-0.109324	1	1	1003.57	354.109	-1.50287	1	1
COGR_14150.1	2274.49	74128.9	5.02642	0.1931	0.273568	74128.9	32072.4	-1.2087	0.03695	0.0874354	32072.4	34364.3	0.0995794	0.861	0.886231	34364.3	40923.7	0.252025	0.60935	0.678128	40923.7	25552.6	-0.679467	0.1531	0.235088
COGR_14151.1	0	179.528	Inf	1	1	179.528	103.93	-0.7886	1	1	103.93	434.894	2.06505	1	1	434.894	537.196	0.304785	1	1	537.196	528.036	-0.0248112	1	1
COGR_14152.1	374.894	1285.21	1.77745	1	1	1285.21	1133.6	-0.181089	1	1	1133.6	280.314	-2.0158	1	1	280.314	1292.36	2.20489	1	1	1292.36	765.733	-0.755091	1	1
COGR_14153.1	677.262	295.102	-1.1985	1	1	295.102	690.288	1.22598	1	1	690.288	147.825	-2.22331	1	1	147.825	534.04	1.85306	1	1	534.04	1147.63	1.10364	1	1
COGR_14154.1	0	288.278	Inf	1	1	288.278	494.113	0.777379	1	1	494.113	1027.18	1.05577	1	1	1027.18	638.865	-0.685104	1	1	638.865	617.023	-0.0501871	1	1
COGR_14155.1	146.656	784.255	2.41889	1	1	784.255	137.921	-2.50748	1	1	137.921	148.841	0.109936	1	1	148.841	623.15	2.0658	1	1	623.15	575.78	-0.114062	1	1
COGR_14156.1	0	0	0	1	1	0	10892.2	Inf	0.00025	0.00118816	10892.2	16535.3	0.602253	0.42915	0.504565	16535.3	4224.37	-1.96874	0.0318	0.0778248	4224.37	3403.01	-0.311926	0.75555	0.803822
COGR_14157.1	4752.99	95.5171	-5.63693	0.23195	0.304523	95.5171	0	#NAME?	1	1	0	244.134	Inf	1	1	244.134	552.051	1.17713	1	1	552.051	5189.26	3.23266	0.00415	0.0150229
COGR_14158.1	14487.5	12684.6	-0.19174	0.85175	0.878721	12684.6	19036	0.585658	0.47125	0.548044	19036	47785.7	1.32785	0.0564	0.118604	47785.7	29901.3	-0.67637	0.19005	0.273568	29901.3	70589.2	1.23924	0.00895	0.0289075
COGR_14159.1	80.6323	112.254	0.477344	1	1	112.254	520.507	2.21314	1	1	520.507	455.82	-0.191452	1	1	455.82	488.179	0.0989466	1	1	488.179	1133.88	1.21578	1	1
COGR_14160.1	1208.54	238.235	-2.34281	1	1	238.235	0	#NAME?	1	1	0	273.666	Inf	1	1	273.666	704.045	1.36325	1	1	704.045	1120.79	0.670772	1	1
COGR_14161.1	0	91.2959	Inf	1	1	91.2959	239.991	1.39436	1	1	239.991	0	#NAME?	1	1	0	264.406	Inf	1	1	264.406	695.56	1.39542	1	1
COGR_14162.1	0	0	0	1	1	0	0	0	1	1	0	0	0	1	1	0	137.505	Inf	1	1	137.505	78.961	-0.800275	1	1
COGR_14163.1	0	65.8375	Inf	1	1	65.8375	437.489	2.73226	1	1	437.489	126.107	-1.79459	1	1	126.107	392.548	1.63822	1	1	392.548	714.998	0.865071	1	1
COGR_14164.1	0	0	0	1	1	0	0	0	1	1	0	0	0	1	1	0	92.3615	Inf	1	1	92.3615	54.8143	-0.752739	1	1
COGR_14165.1	0	54.41	Inf	1	1	54.41	177.532	1.70614	1	1	177.532	83.4734	-1.08869	1	1	83.4734	199.794	1.25913	1	1	199.794	501.088	1.32655	1	1
COGR_14166.1	0	0	0	1	1	0	0	0	1	1	0	0	0	1	1	0	0	0	1	1	0	34.9037	Inf	1	1
COGR_14167.1	212.61	162.429	-0.388405	1	1	162.429	770.769	2.24649	1	1	770.769	150.517	-2.35637	1	1	150.517	388.318	1.36731	1	1	388.318	303.306	-0.356462	1	1
COGR_14168.1	0	0	0	1	1	0	0	0	1	1	0	0	0	1	1	0	295.754	Inf	1	1	295.754	190.795	-0.632375	1	1
COGR_14169.1	0	644.62	Inf	1	1	644.62	1075.03	0.73786	1	1	1075.03	377.525	-1.50973	1	1	377.525	498.357	0.400606	1	1	498.357	807.879	0.696959	1	1
COGR_14170.1	0	73.4445	Inf	1	1	73.4445	488.037	2.73226	1	1	488.037	356.8	-0.451874	1	1	356.8	400.063	0.16511	1	1	400.063	588.23	0.556154	1	1
COGR_14171.1	2758.12	221.401	-3.63895	0.2157	0.29281	221.401	0	#NAME?	1	1	0	396.12	Inf	1	1	396.12	193.584	-1.03298	1	1	193.584	371.098	0.938841	1	1
COGR_14172.1	306.411	300.649	-0.0273876	1	1	300.649	197.58	-0.605641	1	1	197.58	602.307	1.60806	1	1	602.307	758.567	0.332777	1	1	758.567	344.219	-1.13995	1	1
COGR_14173.1	0	0	0	1	1	0	890.156	Inf	1	1	890.156	0	#NAME?	1	1	0	305.097	Inf	1	1	305.097	1163.43	1.93104	1	1
COGR_14174.1	0	104.004	Inf	1	1	104.004	225.204	1.11459	1	1	225.204	534.901	1.24804	1	1	534.901	536.583	0.00452845	1	1	536.583	153.527	-1.80531	1	1
COGR_14175.1	0	0	0	1	1	0	0	0	1	1	0	0	0	1	1	0	194.944	Inf	1	1	194.944	111.063	-0.811685	1	1
COGR_14176.1	0	0	0	1	1	0	0	0	1	1	0	1160.62	Inf	1	1	1160.62	65.8214	-4.14019	1	1	65.8214	159.938	1.28088	1	1
COGR_14177.1	3990.29	872.548	-2.19319	0.09265	0.163355	872.548	0	#NAME?	1	1	0	610.065	Inf	1	1	610.065	374.101	-0.705537	1	1	374.101	371.771	-0.00901383	1	1
COGR_14178.1	81.5821	567.01	2.79705	1	1	567.01	174.085	-1.70359	1	1	174.085	412.794	1.24563	1	1	412.794	535.788	0.376242	1	1	535.788	1635.89	1.61034	0.0209	0.0566063
COGR_14179.1	0	762.468	Inf	1	1	762.468	1306.12	0.776538	1	1	1306.12	2221.17	0.766031	1	1	2221.17	1935.33	-0.198739	1	1	1935.33	1156.87	-0.742348	1	1
COGR_14180.1	942.648	526.28	-0.840889	1	1	526.28	147.745	-1.83272	1	1	147.745	614.301	2.05584	1	1	614.301	708.61	0.206046	1	1	708.61	641.665	-0.143172	1	1
COGR_14181.1	0	52.7973	Inf	1	1	52.7973	342.897	2.69924	1	1	342.897	538.391	0.650879	1	1	538.391	871.291	0.6945	1	1	871.291	1644.35	0.916291	0.0968	0.16974
COGR_14182.1	0	0	0	1	1	0	0	0	1	1	0	0	0	1	1	0	16.1936	Inf	1	1	16.1936	24.4335	0.593442	1	1
COGR_14183.1	0	312.067	Inf	1	1	312.067	376.647	0.271357	1	1	376.647	322.306	-0.224783	1	1	322.306	834.285	1.37211	1	1	834.285	583.683	-0.515355	1	1
COGR_14184.1	0	0	0	1	1	0	0	0	1	1	0	378.714	Inf	1	1	378.714	37.4968	-3.33627	1	1	37.4968	645.699	4.10602	1	1
COGR_14185.1	0	0	0	1	1	0	511.434	Inf	1	1	511.434	203.271	-1.33115	1	1	203.271	139.207	-0.546172	1	1	139.207	1665.02	3.58024	1	1
COGR_14186.1	0	563.515	Inf	1	1	563.515	1236.95	1.13426	1	1	1236.95	1749.72	0.500339	1	1	1749.72	1073.9	-0.704263	1	1	1073.9	1282.33	0.255901	1	1
COGR_14187.1	1640.26	993.085	-0.723937	1	1	993.085	0	#NAME?	1	1	0	1249.87	Inf	1	1	1249.87	1288.97	0.0444453	1	1	1288.97	1157.42	-0.155311	1	1
COGR_14188.1	0	307.2	Inf	1	1	307.2	0	#NAME?	1	1	0	59.221	Inf	1	1	59.221	563.366	3.24989	1	1	563.366	1121.95	0.993862	1	1
COGR_14189.1	7418.38	4664.95	-0.669244	0.56855	0.641295	4664.95	104500	4.48551	0.03185	0.0778248	104500	533644	2.35237	5e-05	0.000269544	533644	228311	-1.22488	0.00345	0.012798	228311	118710	-0.943554	0.0211	0.0570792
COGR_14190.1	0	0	0	1	1	0	0	0	1	1	0	4104.77	Inf	1	1	4104.77	2611.94	-0.65218	1	1	2611.94	1106.81	-1.23872	1	1
COGR_14191.1	0	0	0	1	1	0	0	0	1	1	0	270.468	Inf	1	1	270.468	323.861	0.25992	1	1	323.861	831.977	1.36117	1	1
COGR_14192.1	550.172	320.297	-0.780476	1	1	320.297	5129.62	4.00137	0.08535	0.154822	5129.62	19285.1	1.91056	0.00145	0.0058	19285.1	12031.4	-0.680686	0.10835	0.182724	12031.4	6566.48	-0.873609	0.0522	0.11305
COGR_14193.1	0	0	0	1	1	0	0	0	1	1	0	200.033	Inf	1	1	200.033	314.975	0.654995	1	1	314.975	603.285	0.937605	1	1
COGR_14194.1	210.171	713.848	1.76406	1	1	713.848	794.473	0.154382	1	1	794.473	767.208	-0.0503805	1	1	767.208	803.636	0.0669245	1	1	803.636	500.587	-0.682921	1	1
COGR_14195.1	2606.48	21663.1	3.05506	5e-05	0.000269544	21663.1	13705.3	-0.660499	0.103	0.175014	13705.3	11027.7	-0.313601	0.44825	0.523735	11027.7	14098.4	0.354397	0.3674	0.443088	14098.4	15286.4	0.116716	0.7703	0.816424
COGR_14196.1	0	5569.25	Inf	5e-05	0.000269544	5569.25	5057.94	-0.138933	0.7724	0.817878	5057.94	7399.8	0.548935	0.2622	0.333952	7399.8	10988	0.570375	0.2102	0.286208	10988	6914.96	-0.668141	0.12525	0.203294
COGR_14197.1	0	0	0	1	1	0	0	0	1	1	0	1347.26	Inf	1	1	1347.26	2069.39	0.619181	1	1	2069.39	1516.52	-0.448438	1	1
COGR_14198.1	361.886	142.498	-1.3446	1	1	142.498	251.862	0.821696	1	1	251.862	53.8643	-2.22523	1	1	53.8643	557.115	3.37057	1	1	557.115	1616.73	1.53703	0.03595	0.0857005
COGR_14199.1	0	0	0	1	1	0	398.59	Inf	1	1	398.59	303.239	-0.394447	1	1	303.239	557.647	0.878895	1	1	557.647	1415.98	1.34438	1	1
COGR_14200.1	1527.98	0	#NAME?	1	1	0	2137.19	Inf	1	1	2137.19	3937.85	0.881689	0.38825	0.464001	3937.85	3446.03	-0.192473	0.82225	0.858379	3446.03	2352.3	-0.550863	0.50595	0.58148
COGR_14201.1	0	59.72	Inf	1	1	59.72	1619.61	4.76129	1	1	1619.61	1463.03	-0.146686	1	1	1463.03	1760.95	0.267394	0.59415	0.664889	1760.95	883.402	-0.995212	0.07835	0.146653
COGR_14202.1	0	0	0	1	1	0	256.94	Inf	1	1	256.94	362.493	0.496519	1	1	362.493	702.72	0.954997	1	1	702.72	610.841	-0.202151	1	1
COGR_14203.1	0	0	0	1	1	0	0	0	1	1	0	0	0	1	1	0	573.298	Inf	1	1	573.298	785.531	0.454385	1	1
COGR_14204.1	108.445	69.4818	-0.642256	1	1	69.4818	49.6075	-0.486076	1	1	49.6075	65.4394	0.399602	1	1	65.4394	435.109	2.73314	1	1	435.109	342.882	-0.343665	1	1
COGR_14205.1	138.547	48.22	-1.52267	1	1	48.22	0	#NAME?	1	1	0	82.6762	Inf	1	1	82.6762	200.975	1.28148	1	1	200.975	552.33	1.45851	1	1
COGR_14206.1	0	17999.5	Inf	5e-05	0.000269544	17999.5	12889.8	-0.481725	0.3305	0.406881	12889.8	7568.08	-0.768236	0.1875	0.273568	7568.08	13825	0.869276	0.11945	0.196865	13825	6485.33	-1.09202	0.0362	0.0861139
COGR_14207.1	0	465.906	Inf	1	1	465.906	279.507	-0.737154	1	1	279.507	230.987	-0.275073	1	1	230.987	453.756	0.974103	1	1	453.756	327.554	-0.470181	1	1
COGR_14208.1	0	1225.38	Inf	1	1	1225.38	0	#NAME?	1	1	0	389.822	Inf	1	1	389.822	913.198	1.22811	1	1	913.198	925.787	0.0197534	1	1
COGR_14209.1	474.092	278.867	-0.765589	1	1	278.867	3261.66	3.54796	5e-05	0.000269544	3261.66	3210.4	-0.0228566	0.95565	0.95992	3210.4	2342.39	-0.45477	0.2782	0.351542	2342.39	3192.14	0.44654	0.2853	0.358624
COGR_14210.1	0	102.635	Inf	1	1	102.635	0	#NAME?	1	1	0	151.811	Inf	1	1	151.811	197.22	0.377527	1	1	197.22	898.754	2.18812	1	1
COGR_14210.2	0	0	0	1	1	0	0	0	1	1	0	0	0	1	1	0	0	0	1	1	0	245.913	Inf	1	1
COGR_14211.1	1622.38	2260.13	0.478296	1	1	2260.13	7939.54	1.81265	0.0931	0.164019	7939.54	6457.73	-0.29803	0.65445	0.716612	6457.73	4040.83	-0.676375	0.3296	0.40644	4040.83	5991.28	0.568214	0.36565	0.442356
COGR_14212.1	632.586	50.1428	-3.65715	1	1	50.1428	441.072	3.1369	1	1	441.072	509.55	0.208212	1	1	509.55	617.725	0.277741	1	1	617.725	361.254	-0.773952	1	1
COGR_14213.1	0	309.762	Inf	1	1	309.762	0	#NAME?	1	1	0	0	0	1	1	0	68.1984	Inf	1	1	68.1984	687.141	3.3328	1	1
COGR_14214.1	294.003	786.211	1.41908	1	1	786.211	619.925	-0.342822	1	1	619.925	2294.59	1.88807	0.12755	0.206431	2294.59	1770.08	-0.374418	0.59305	0.664594	1770.08	2169.55	0.293577	0.66765	0.726114
COGR_14215.1	6885.79	1889.56	-1.86557	0.00115	0.00468333	1889.56	45853.8	4.60092	5e-05	0.000269544	45853.8	278378	2.60193	5e-05	0.000269544	278378	396351	0.509731	0.00845	0.0274503	396351	312707	-0.341968	0.0493	0.108441
COGR_14216.1	0	0	0	1	1	0	0	0	1	1	0	0	0	1	1	0	0	0	1	1	0	153.976	Inf	1	1
COGR_14217.1	22681.9	9149.16	-1.30983	0.19975	0.277156	9149.16	7531.11	-0.280777	1	1	7531.11	0	#NAME?	1	1	0	2244.48	Inf	1	1	2244.48	794.094	-1.499	1	1
COGR_14218.1	0	2212.49	Inf	1	1	2212.49	2797.35	0.338388	1	1	2797.35	3758.36	0.426042	0.5772	0.649747	3758.36	4761.18	0.341216	0.57595	0.648947	4761.18	3403.31	-0.48438	0.41525	0.48976
COGR_14219.1	0	11996.1	Inf	0.00115	0.00468333	11996.1	2566.42	-2.22474	0.2363	0.30848	2566.42	0	#NAME?	1	1	0	765.613	Inf	1	1	765.613	288.69	-1.40709	1	1
COGR_14220.1	0	536.367	Inf	1	1	536.367	316.006	-0.763266	1	1	316.006	786.643	1.31576	1	1	786.643	395.3	-0.99276	1	1	395.3	97.63	-2.01755	1	1
COGR_14221.1	675.928	491.186	-0.4606	1	1	491.186	468.883	-0.0670402	1	1	468.883	294.203	-0.672414	1	1	294.203	395.826	0.428053	1	1	395.826	238.26	-0.732331	1	1
COGR_14222.1	0	3965.39	Inf	5e-05	0.000269544	3965.39	2304.49	-0.783015	0.12855	0.2079	2304.49	4794.93	1.05706	0.03905	0.0911572	4794.93	7550.13	0.654992	0.15	0.231434	7550.13	12959	0.779384	0.07005	0.137052
COGR_14223.1	0	0	0	1	1	0	0	0	1	1	0	1211.9	Inf	1	1	1211.9	1305.79	0.107654	1	1	1305.79	965.098	-0.436172	1	1
COGR_14224.1	6207.11	3418.42	-0.86059	0.3028	0.377072	3418.42	778.696	-2.1342	1	1	778.696	546.837	-0.509949	1	1	546.837	797.226	0.543877	1	1	797.226	837.009	0.0702555	1	1
COGR_14225.1	0	169.484	Inf	1	1	169.484	337.246	0.992647	1	1	337.246	139.878	-1.26963	1	1	139.878	786.709	2.49166	1	1	786.709	514.069	-0.613868	1	1
COGR_14226.1	0	111.541	Inf	1	1	111.541	297.292	1.4143	1	1	297.292	254.189	-0.225976	1	1	254.189	261.886	0.0430375	1	1	261.886	504.251	0.945202	1	1
COGR_14227.1	0	0	0	1	1	0	0	0	1	1	0	3929.23	Inf	1	1	3929.23	0	#NAME?	1	1	0	129.61	Inf	1	1
COGR_14228.1	12223.8	0	#NAME?	5e-05	0.000269544	0	0	0	1	1	0	672.467	Inf	1	1	672.467	90.6734	-2.89071	1	1	90.6734	187.08	1.0449	1	1
COGR_14229.1	4428.9	4845.1	0.129579	0.7909	0.832633	4845.1	2274.4	-1.09104	0.02075	0.0562678	2274.4	1969.3	-0.207805	0.6579	0.719338	1969.3	1154.28	-0.770691	0.13985	0.22031	1154.28	563.881	-1.03353	1	1
COGR_14230.1	0	0	0	1	1	0	2021.97	Inf	1	1	2021.97	0	#NAME?	1	1	0	105.08	Inf	1	1	105.08	0	#NAME?	1	1
COGR_14231.1	0	0	0	1	1	0	271.528	Inf	1	1	271.528	141.785	-0.937396	1	1	141.785	261.883	0.885215	1	1	261.883	389.109	0.571253	1	1
COGR_14232.1	0	2652.98	Inf	1	1	2652.98	0	#NAME?	1	1	0	528.751	Inf	1	1	528.751	320.809	-0.720873	1	1	320.809	170.419	-0.91263	1	1
COGR_14233.1	0	46.2905	Inf	1	1	46.2905	0.00334574	-13.7561	1	1	0.00334574	0	#NAME?	1	1	0	91.8228	Inf	1	1	91.8228	309.349	1.75231	1	1
COGR_14233.2	0	0	0	1	1	0	86.6695	Inf	1	1	86.6695	0	#NAME?	1	1	0	207.517	Inf	1	1	207.517	386.431	0.896982	1	1
COGR_14234.1	58371.5	1116440	4.25749	5e-05	0.000269544	1116440	762597	-0.54991	0.20255	0.278832	762597	664802	-0.197994	0.6227	0.689911	664802	810649	0.286152	0.47375	0.550667	810649	1256970	0.632805	0.0746	0.142361
COGR_14235.1	0	0	0	1	1	0	0	0	1	1	0	3894.84	Inf	1	1	3894.84	1471.12	-1.40465	1	1	1471.12	11737.8	2.99618	0.12095	0.198899
COGR_14236.1	6799.46	1266.08	-2.42506	0.16705	0.249853	1266.08	38222.6	4.91599	0.14465	0.225502	38222.6	166383	2.12201	5e-05	0.000269544	166383	139826	-0.25087	0.53125	0.605911	139826	83056.7	-0.751468	0.06335	0.128039
COGR_14237.1	0	3931.16	Inf	5e-05	0.000269544	3931.16	623.128	-2.65735	0.19945	0.277156	623.128	990.655	0.668854	1	1	990.655	1012.21	0.0310499	1	1	1012.21	1921.39	0.924646	1	1
COGR_14238.1	3160.85	3364.32	0.0900061	0.83615	0.867404	3364.32	3079.94	-0.127413	0.7709	0.816674	3079.94	3151.24	0.033015	0.9428	0.95169	3151.24	3285.78	0.0603176	0.88955	0.910614	3285.78	3607.69	0.134841	0.75095	0.799307
COGR_14239.1	0	0	0	1	1	0	0	0	1	1	0	0	0	1	1	0	126.383	Inf	1	1	126.383	278.437	1.13955	1	1
COGR_14240.1	352.389	895.736	1.34591	1	1	895.736	161.216	-2.47408	1	1	161.216	243.647	0.595796	1	1	243.647	496.611	1.02732	1	1	496.611	413.029	-0.265872	1	1
COGR_14241.1	0	0	0	1	1	0	0	0	1	1	0	0	0	1	1	0	0	0	1	1	0	103.345	Inf	1	1
COGR_14242.1	0	0	0	1	1	0	0	0	1	1	0	0	0	1	1	0	330.275	Inf	1	1	330.275	114.284	-1.53104	1	1
COGR_14243.1	0	0	0	1	1	0	0	0	1	1	0	0	0	1	1	0	0	0	1	1	0	231.491	Inf	1	1
COGR_14244.1	0	0	0	1	1	0	169.973	Inf	1	1	169.973	69.4368	-1.29153	1	1	69.4368	81.2565	0.226782	1	1	81.2565	310.834	1.93559	1	1
COGR_14245.1	427.2	1102.43	1.3677	1	1	1102.43	346.392	-1.67021	1	1	346.392	417.581	0.269651	1	1	417.581	231.685	-0.849891	1	1	231.685	286.024	0.303968	1	1
COGR_14246.1	3976.57	3002.8	-0.405217	0.5065	0.581815	3002.8	806.052	-1.89736	0.0843	0.154196	806.052	954.126	0.243306	1	1	954.126	3996.71	2.06656	0.0463	0.103462	3996.71	3512.91	-0.186146	0.73335	0.783914
COGR_14247.1	0	0	0	1	1	0	0	0	1	1	0	54.1861	Inf	1	1	54.1861	203.294	1.90757	1	1	203.294	148.441	-0.453677	1	1
COGR_14248.1	0	282.095	Inf	1	1	282.095	420.893	0.577271	1	1	420.893	525.198	0.319409	1	1	525.198	505.968	-0.053817	1	1	505.968	404.269	-0.323729	1	1
COGR_14249.1	0	0	0	1	1	0	0	0	1	1	0	261.928	Inf	1	1	261.928	76.3806	-1.77789	1	1	76.3806	378.189	2.30783	1	1
COGR_14250.1	886.211	156.971	-2.49716	1	1	156.971	1061.36	2.75735	1	1	1061.36	850.317	-0.319845	1	1	850.317	696.423	-0.288037	1	1	696.423	1669.07	1.26101	1	1
COGR_14251.1	0	0	0	1	1	0	0	0	1	1	0	85.8263	Inf	1	1	85.8263	98.7359	0.202156	1	1	98.7359	535.759	2.43994	1	1
COGR_14252.1	0	0	0	1	1	0	411.418	Inf	1	1	411.418	120.351	-1.77335	1	1	120.351	231.633	0.944587	1	1	231.633	494.93	1.09538	1	1
COGR_14253.1	0	162.926	Inf	1	1	162.926	0	#NAME?	1	1	0	95.0404	Inf	1	1	95.0404	184.532	0.957261	1	1	184.532	466.046	1.3366	1	1
COGR_14254.1	0	96.6341	Inf	1	1	96.6341	0	#NAME?	1	1	0	0	0	1	1	0	138.841	Inf	1	1	138.841	320.473	1.20677	1	1
COGR_14255.1	567.143	486.154	-0.222299	1	1	486.154	0	#NAME?	1	1	0	0	0	1	1	0	315.927	Inf	1	1	315.927	145.724	-1.11636	1	1
COGR_14256.1	62.9742	508.25	3.0127	1	1	508.25	574.371	0.176446	1	1	574.371	582.193	0.0195144	1	1	582.193	620.145	0.091107	1	1	620.145	1489.2	1.26386	1	1
COGR_14257.1	0	0	0	1	1	0	232.083	Inf	1	1	232.083	66.6192	-1.80063	1	1	66.6192	103.009	0.628764	1	1	103.009	170.711	0.728779	1	1
COGR_14258.1	740.716	520.92	-0.507858	1	1	520.92	152.904	-1.76844	1	1	152.904	36.6366	-2.06127	1	1	36.6366	246.782	2.75188	1	1	246.782	765.843	1.63381	1	1
COGR_14259.1	560.621	950.719	0.761994	1	1	950.719	180.765	-2.3949	1	1	180.765	53.851	-1.74707	1	1	53.851	107.301	0.994623	1	1	107.301	60.4208	-0.828553	1	1
COGR_14260.1	101.019	270.093	1.41883	1	1	270.093	184.85	-0.547097	1	1	184.85	608.293	1.71841	1	1	608.293	733.928	0.270872	1	1	733.928	602.991	-0.283503	1	1
COGR_14261.1	0	0	0	1	1	0	211.436	Inf	1	1	211.436	396.318	0.90644	1	1	396.318	344.492	-0.202191	1	1	344.492	753.37	1.12889	1	1
COGR_14262.1	0	0	0	1	1	0	278.085	Inf	1	1	278.085	0	#NAME?	1	1	0	145.142	Inf	1	1	145.142	57.2325	-1.34256	1	1
COGR_14263.1	0	0	0	1	1	0	0	0	1	1	0	1023.03	Inf	1	1	1023.03	0	#NAME?	1	1	0	275.139	Inf	1	1
COGR_14264.1	0	0	0	1	1	0	665.183	Inf	1	1	665.183	2095.7	1.65561	1	1	2095.7	1750.41	-0.259735	1	1	1750.41	928.183	-0.915213	1	1
COGR_14265.1	0	2109.17	Inf	1	1	2109.17	0	#NAME?	1	1	0	225.306	Inf	1	1	225.306	495.655	1.13745	1	1	495.655	889.523	0.843696	1	1
COGR_14266.1	0	64814.9	Inf	5e-05	0.000269544	64814.9	62064.9	-0.0625484	0.90015	0.91979	62064.9	48237	-0.363637	0.4752	0.552067	48237	4797.44	-3.32981	0.00415	0.0150229	4797.44	1617.43	-1.56857	0.27565	0.348908
COGR_14267.1	642.893	175.908	-1.86976	1	1	175.908	241.712	0.458469	1	1	241.712	32.7353	-2.88437	1	1	32.7353	169.344	2.37103	1	1	169.344	520.44	1.61978	1	1
COGR_14268.1	0	64.3722	Inf	1	1	64.3722	110.368	0.777808	1	1	110.368	165.383	0.583497	1	1	165.383	260.987	0.658167	1	1	260.987	467.891	0.842192	1	1
COGR_14269.1	16120.2	18539.5	0.201735	0.7363	0.786693	18539.5	30852.3	0.734775	0.17995	0.266839	30852.3	20260.3	-0.606721	0.24565	0.317315	20260.3	16772.2	-0.272588	0.5835	0.655526	16772.2	17224.3	0.0383806	0.933	0.945974
COGR_14270.1	0	0	0	1	1	0	523.621	Inf	1	1	523.621	2491.1	2.25019	0.0601	0.123383	2491.1	4353.64	0.805441	0.13555	0.215958	4353.64	3361.38	-0.373167	0.44545	0.520734
COGR_14271.1	411.968	0	#NAME?	1	1	0	15840.9	Inf	5e-05	0.000269544	15840.9	40779.4	1.36418	0.0028	0.0105434	40779.4	31250.8	-0.383948	0.3673	0.443088	31250.8	20532.5	-0.605982	0.1482	0.229287
COGR_14272.1	0	1173.25	Inf	1	1	1173.25	753.573	-0.638695	1	1	753.573	586.335	-0.362021	1	1	586.335	519.069	-0.1758	1	1	519.069	1195.58	1.20371	1	1
COGR_14273.1	0	1982.46	Inf	1	1	1982.46	0	#NAME?	1	1	0	0	0	1	1	0	0	0	1	1	0	0	0	1	1
COGR_14274.1	0	0	0	1	1	0	0	0	1	1	0	883.644	Inf	1	1	883.644	661.507	-0.417708	1	1	661.507	274.479	-1.26906	1	1
COGR_14275.1	0	0	0	1	1	0	0	0	1	1	0	0	0	1	1	0	101.603	Inf	1	1	101.603	68.9762	-0.558766	1	1
COGR_14276.1	0	2173.93	Inf	5e-05	0.000269544	2173.93	160.596	-3.7588	0.19435	0.273725	160.596	94.8069	-0.760375	1	1	94.8069	826.614	3.12415	1	1	826.614	530.079	-0.641008	1	1
COGR_14277.1	0	0	0	1	1	0	0	0	1	1	0	0	0	1	1	0	121.511	Inf	1	1	121.511	0	#NAME?	1	1
COGR_14278.1	0	2609.95	Inf	1	1	2609.95	0	#NAME?	1	1	0	2653.99	Inf	1	1	2653.99	2249.04	-0.238852	1	1	2249.04	2576.42	0.196056	1	1
COGR_14279.1	9710.52	9845.42	0.0199046	0.96605	0.968203	9845.42	6369.84	-0.628196	0.1451	0.225733	6369.84	15822.9	1.31269	0.00195	0.00765026	15822.9	18329.8	0.212174	0.6026	0.672614	18329.8	30500.5	0.734641	0.0632	0.127994
COGR_14280.1	0	423.069	Inf	1	1	423.069	464.331	0.134261	1	1	464.331	695.597	0.583099	1	1	695.597	438.221	-0.666594	1	1	438.221	472.778	0.109505	1	1
COGR_14281.1	0	163.083	Inf	1	1	163.083	0	#NAME?	1	1	0	297.425	Inf	1	1	297.425	913.754	1.61928	1	1	913.754	4757.5	2.38033	0.00775	0.0255081
COGR_14282.1	0	0	0	1	1	0	474.976	Inf	1	1	474.976	449.877	-0.0783251	1	1	449.877	711.299	0.660925	1	1	711.299	881.431	0.309392	1	1
COGR_14283.1	0	0	0	1	1	0	0	0	1	1	0	0	0	1	1	0	0	0	1	1	0	0	0	1	1
COGR_14284.1	0	0	0	1	1	0	0	0	1	1	0	0	0	1	1	0	54.6308	Inf	1	1	54.6308	14.8708	-1.87723	1	1
COGR_14285.1	0	0	0	1	1	0	1075.13	Inf	1	1	1075.13	0	#NAME?	1	1	0	469.428	Inf	1	1	469.428	180.45	-1.37931	1	1
COGR_14286.1	3486.53	542.513	-2.68406	0.01305	0.0392198	542.513	1082.99	0.997289	1	1	1082.99	634.803	-0.770636	1	1	634.803	971.7	0.614202	1	1	971.7	1553.22	0.676675	1	1
COGR_14287.1	0	64.3006	Inf	1	1	64.3006	347.467	2.43397	1	1	347.467	150.35	-1.20855	1	1	150.35	679.117	2.17534	1	1	679.117	879.202	0.372534	1	1
COGR_14288.1	0	890.612	Inf	1	1	890.612	0	#NAME?	1	1	0	0	0	1	1	0	497.435	Inf	1	1	497.435	254.56	-0.966499	1	1
COGR_14289.1	4841.55	7031.43	0.538348	0.6262	0.692424	7031.43	1563.03	-2.16947	0.24355	0.315744	1563.03	0	#NAME?	1	1	0	353.731	Inf	1	1	353.731	392.51	0.150078	1	1
COGR_14290.1	178.464	152.925	-0.222813	1	1	152.925	544.126	1.83112	1	1	544.126	948.343	0.801466	1	1	948.343	1210.18	0.351739	1	1	1210.18	1362.94	0.171504	1	1
COGR_14291.1	0	244.13	Inf	1	1	244.13	435.499	0.835022	1	1	435.499	939.956	1.10992	1	1	939.956	1062.69	0.177052	1	1	1062.69	767.694	-0.469114	1	1
COGR_14292.1	0	0	0	1	1	0	3328.53	Inf	1	1	3328.53	11301.5	1.76356	0.0474	0.10498	11301.5	8250.9	-0.453892	0.40005	0.475575	8250.9	5741.18	-0.523205	0.333	0.409185
COGR_14293.1	0	0	0	1	1	0	139.606	Inf	1	1	139.606	42.8906	-1.70263	1	1	42.8906	232.338	2.43749	1	1	232.338	341.299	0.554809	1	1
COGR_14294.1	0	3183.95	Inf	5e-05	0.000269544	3183.95	47482.4	3.8985	0.00035	0.00161561	47482.4	86542.7	0.866019	0.04	0.0925103	86542.7	77108.4	-0.166524	0.6815	0.738675	77108.4	57584.2	-0.421215	0.2866	0.35973
COGR_14295.1	0	0	0	1	1	0	0	0	1	1	0	0	0	1	1	0	134.657	Inf	1	1	134.657	1335.05	3.30953	1	1
COGR_14296.1	0	2187.4	Inf	1	1	2187.4	74183.4	5.08381	0.0978	0.170253	74183.4	585650	2.98087	5e-05	0.000269544	585650	194940	-1.58701	0.0008	0.00339321	194940	164680	-0.243367	0.5425	0.616552
COGR_14297.1	0	0	0	1	1	0	0	0	1	1	0	0	0	1	1	0	252.454	Inf	1	1	252.454	754.165	1.57886	1	1
COGR_14298.1	0	0	0	1	1	0	0	0	1	1	0	275.711	Inf	1	1	275.711	660.607	1.26064	1	1	660.607	251.762	-1.39173	1	1
COGR_14299.1	65.0443	45.276	-0.522677	1	1	45.276	800.019	4.14322	1	1	800.019	260.59	-1.61825	1	1	260.59	1202.25	2.20588	1	1	1202.25	893.271	-0.428564	1	1
COGR_14300.1	26158.7	16190.7	-0.692131	0.1554	0.237145	16190.7	1088.3	-3.89502	0.0001	0.000512073	1088.3	1768.1	0.700126	1	1	1768.1	1447.45	-0.288681	1	1	1447.45	1112.64	-0.379525	1	1
COGR_14301.1	0	162829	Inf	0.01515	0.0443453	162829	61822.2	-1.39716	0.4302	0.505536	61822.2	754419	3.60917	0.2304	0.304523	754419	2222660	1.55885	0.36585	0.442356	2222660	5308490	1.25602	0.37115	0.44713
COGR_14302.1	0	0	0	1	1	0	0	0	1	1	0	369.113	Inf	1	1	369.113	472.97	0.357687	1	1	472.97	739.006	0.643838	1	1
COGR_14303.1	785.796	140.667	-2.48187	1	1	140.667	306.733	1.1247	1	1	306.733	1260.47	2.03891	1	1	1260.47	2989.14	1.24576	0.0119	0.0363467	2989.14	4703.45	0.65399	0.1233	0.201813
COGR_14304.1	0	211.599	Inf	1	1	211.599	302.968	0.517837	1	1	302.968	428.762	0.501011	1	1	428.762	405.102	-0.081893	1	1	405.102	762.734	0.912895	1	1
COGR_14305.1	0	5044.21	Inf	1	1	5044.21	1628.24	-1.63132	1	1	1628.24	1088.66	-0.580763	1	1	1088.66	2179.56	1.00149	1	1	2179.56	414.776	-2.39363	1	1
COGR_14306.1	0	359.038	Inf	1	1	359.038	0	#NAME?	1	1	0	638.45	Inf	1	1	638.45	1054.44	0.723827	1	1	1054.44	1347.69	0.354012	1	1
COGR_14307.1	0	0	0	1	1	0	192.576	Inf	1	1	192.576	56.7958	-1.76157	1	1	56.7958	769.239	3.75958	1	1	769.239	639.881	-0.26563	1	1
COGR_14308.1	458.347	143.999	-1.67038	1	1	143.999	351.76	1.28853	1	1	351.76	169.068	-1.05699	1	1	169.068	235.298	0.476888	1	1	235.298	385.738	0.713129	1	1
COGR_14309.1	0	0	0	1	1	0	0	0	1	1	0	0	0	1	1	0	188.299	Inf	1	1	188.299	183.031	-0.040941	1	1
COGR_14310.1	0	0	0	1	1	0	0	0	1	1	0	2078.24	Inf	1	1	2078.24	1410.72	-0.558928	1	1	1410.72	334.967	-2.07435	1	1
COGR_14311.1	0	0	0	1	1	0	334.81	Inf	1	1	334.81	244.023	-0.456326	1	1	244.023	377.684	0.630165	1	1	377.684	507.515	0.426268	1	1
COGR_14312.1	0	58.4562	Inf	1	1	58.4562	78.2584	0.420889	1	1	78.2584	146.567	0.905241	1	1	146.567	186.61	0.348472	1	1	186.61	394.438	1.07977	1	1
COGR_14313.1	336.857	222.057	-0.601207	1	1	222.057	81.3203	-1.44924	1	1	81.3203	290.965	1.83916	1	1	290.965	317.758	0.127084	1	1	317.758	478.559	0.59077	1	1
COGR_14314.1	0	636.568	Inf	1	1	636.568	458.954	-0.471964	1	1	458.954	245.899	-0.900284	1	1	245.899	698.565	1.50633	1	1	698.565	886.915	0.3444	1	1
COGR_14315.1	59.8452	227.521	1.92669	1	1	227.521	491.079	1.10996	1	1	491.079	394.272	-0.316765	1	1	394.272	507.299	0.363645	1	1	507.299	595.411	0.23105	1	1
COGR_14316.1	283.919	1073.15	1.9183	1	1	1073.15	629.973	-0.768489	1	1	629.973	539.861	-0.222703	1	1	539.861	935.545	0.79322	1	1	935.545	564.99	-0.727582	1	1
COGR_14317.1	241.822	3618.08	3.9032	0.01615	0.0461311	3618.08	2711.23	-0.416274	0.3579	0.434193	2711.23	2972.69	0.13282	0.7733	0.818378	2972.69	3060.6	0.0420438	0.9291	0.942942	3060.6	1336.35	-1.19551	0.0172	0.0486972
COGR_14318.1	0	0	0	1	1	0	183.381	Inf	1	1	183.381	0	#NAME?	1	1	0	573.564	Inf	1	1	573.564	447.257	-0.358851	1	1
COGR_14319.1	0	392.583	Inf	1	1	392.583	0	#NAME?	1	1	0	108.148	Inf	1	1	108.148	275.028	1.34657	1	1	275.028	438.382	0.672613	1	1
COGR_14320.1	0	0	0	1	1	0	1239.5	Inf	1	1	1239.5	1831.87	0.563557	1	1	1831.87	0	#NAME?	1	1	0	0	0	1	1
COGR_14321.1	0	787.842	Inf	1	1	787.842	2642.91	1.74615	0.08735	0.156589	2642.91	1693.53	-0.64209	0.3515	0.428008	1693.53	2555.58	0.593614	0.3561	0.432242	2555.58	1416.9	-0.850913	0.20335	0.27942
COGR_14322.1	9897.31	1673.36	-2.56429	0.00045	0.00199527	1673.36	2638.75	0.65711	0.27475	0.347965	2638.75	2554.02	-0.0470861	0.94175	0.951461	2554.02	636.345	-2.00489	0.02495	0.0650668	636.345	197.208	-1.69009	1	1
COGR_14323.1	140.459	120.354	-0.222864	1	1	120.354	128.515	0.0946467	1	1	128.515	39.8188	-1.69041	1	1	39.8188	87.8509	1.14161	1	1	87.8509	926.953	3.39937	1	1
COGR_14324.1	0	0	0	1	1	0	2778.11	Inf	1	1	2778.11	10622.1	1.93489	0.14895	0.230289	10622.1	2653.56	-2.00106	0.0476	0.105216	2653.56	1378.1	-0.945242	1	1
COGR_14325.1	0	4282.87	Inf	5e-05	0.000269544	4282.87	3127.42	-0.453607	0.4915	0.568068	3127.42	8238.81	1.39747	0.03235	0.0786192	8238.81	3739.25	-1.13969	0.05055	0.110434	3739.25	3703.96	-0.0136835	0.9552	0.959897
COGR_14326.1	0	0	0	1	1	0	421.687	Inf	1	1	421.687	701.146	0.733545	1	1	701.146	578.676	-0.276961	1	1	578.676	902.609	0.641346	1	1
COGR_14327.1	238.649	459.245	0.944373	1	1	459.245	869.717	0.921281	1	1	869.717	786.195	-0.145659	1	1	786.195	1112.1	0.500331	1	1	1112.1	645.55	-0.784689	1	1
COGR_14328.1	0	0	0	1	1	0	0	0	1	1	0	107.76	Inf	1	1	107.76	156.963	0.542604	1	1	156.963	522.365	1.73463	1	1
COGR_14329.1	1706.1	1189.2	-0.520715	1	1	1189.2	0	#NAME?	1	1	0	264.376	Inf	1	1	264.376	174.077	-0.602864	1	1	174.077	51.6723	-1.75226	1	1
COGR_14330.1	0	0	0	1	1	0	0	0	1	1	0	2179.61	Inf	1	1	2179.61	428.393	-2.34706	1	1	428.393	616.019	0.52404	1	1
COGR_14331.1	802.688	2060.3	1.35994	0.10095	0.173134	2060.3	2308.61	0.164171	0.7765	0.820673	2308.61	2983.59	0.370027	0.49235	0.568466	2983.59	1425.61	-1.06548	0.0666	0.132475	1425.61	1000	-0.511568	1	1
COGR_14332.1	621.448	1705.6	1.45658	1	1	1705.6	193.165	-3.14237	1	1	193.165	57.024	-1.7602	1	1	57.024	75.0515	0.396312	1	1	75.0515	58.2208	-0.366348	1	1
COGR_14333.1	0	0	0	1	1	0	0	0	1	1	0	0	0	1	1	0	101.609	Inf	1	1	101.609	652.135	2.68214	1	1
COGR_14334.1	389.146	92.0221	-2.08026	1	1	92.0221	157.768	0.777755	1	1	157.768	371.848	1.23691	1	1	371.848	361.277	-0.0416081	1	1	361.277	766.754	1.08566	1	1
COGR_14335.1	0	9464.34	Inf	5e-05	0.000269544	9464.34	12325.7	0.381097	0.4332	0.508264	12325.7	11487.7	-0.10158	0.82655	0.860224	11487.7	7826.49	-0.553654	0.2478	0.319046	7826.49	5106.39	-0.616061	0.20905	0.284815
COGR_14336.1	1479.77	740.155	-0.999472	1	1	740.155	1131.34	0.612131	1	1	1131.34	579.998	-0.963911	1	1	579.998	750.623	0.372041	1	1	750.623	462.755	-0.69784	1	1
COGR_14337.1	0	256.407	Inf	1	1	256.407	337.011	0.394359	1	1	337.011	1478.36	2.13313	1	1	1478.36	1818.81	0.298998	1	1	1818.81	2858.88	0.652452	0.3491	0.425815
COGR_14338.1	331.841	1286.76	1.95518	1	1	1286.76	1154.51	-0.156456	1	1	1154.51	1359.33	0.23561	1	1	1359.33	1365.19	0.0062078	1	1	1365.19	2167.11	0.66667	0.1734	0.257636
COGR_14339.1	582.947	0	#NAME?	1	1	0	181.196	Inf	1	1	181.196	498.092	1.45886	1	1	498.092	453.02	-0.136838	1	1	453.02	932.545	1.0416	1	1
COGR_14340.1	0	357.832	Inf	1	1	357.832	588.683	0.71821	1	1	588.683	72.1365	-3.02869	1	1	72.1365	350.041	2.27873	1	1	350.041	329.52	-0.0871592	1	1
COGR_14341.1	0	826.138	Inf	1	1	826.138	151.563	-2.44646	1	1	151.563	703.188	2.21399	1	1	703.188	602.809	-0.22221	1	1	602.809	590.171	-0.0305683	1	1
COGR_14342.1	232.896	330.066	0.503069	1	1	330.066	138.978	-1.2479	1	1	138.978	118.18	-0.233867	1	1	118.18	174.77	0.564471	1	1	174.77	368.035	1.07439	1	1
COGR_14343.1	1058.94	0	#NAME?	1	1	0	0	0	1	1	0	385.81	Inf	1	1	385.81	77.4073	-2.31735	1	1	77.4073	605.3	2.96711	1	1
COGR_14344.1	916.142	1126.3	0.297942	1	1	1126.3	1353.41	0.265016	1	1	1353.41	674.496	-1.00472	1	1	674.496	1061.03	0.653576	1	1	1061.03	413.072	-1.361	1	1
COGR_14345.1	1535.54	0	#NAME?	1	1	0	1098.52	Inf	1	1	1098.52	801.28	-0.455183	1	1	801.28	998.931	0.318078	1	1	998.931	6114.51	2.61378	0.0263	0.0679568
COGR_14346.1	0	11579.3	Inf	5e-05	0.000269544	11579.3	7760.3	-0.577364	0.4233	0.497948	7760.3	6103.89	-0.346384	0.6664	0.725105	6103.89	7556	0.307894	0.65535	0.717248	7556	4345.23	-0.798189	0.2388	0.311021
COGR_14347.1	810.443	2277.33	1.49056	0.0058	0.019906	2277.33	1558.06	-0.547592	0.2189	0.296617	1558.06	1440.76	-0.11292	1	1	1440.76	1456.07	0.0152493	1	1	1456.07	1464.75	0.00857588	1	1
COGR_14348.1	0	0	0	1	1	0	239.991	Inf	1	1	239.991	1023.1	2.09189	1	1	1023.1	689.174	-0.570001	1	1	689.174	441.934	-0.641037	1	1
COGR_14349.1	0	770.656	Inf	1	1	770.656	17212.9	4.48126	0.232	0.304523	17212.9	66374.6	1.94714	0.00095	0.00394022	66374.6	38421.1	-0.788731	0.0757	0.143675	38421.1	27326.6	-0.491592	0.25865	0.330179
COGR_14350.1	0	207.83	Inf	1	1	207.83	228.099	0.134261	1	1	228.099	64.1654	-1.8298	1	1	64.1654	225.836	1.81541	1	1	225.836	219.319	-0.0422442	1	1
COGR_14351.1	0	836.395	Inf	1	1	836.395	995.662	0.251472	1	1	995.662	419.427	-1.24724	1	1	419.427	356.776	-0.233399	1	1	356.776	362.872	0.0244398	1	1
COGR_14352.1	0	83.1584	Inf	1	1	83.1584	0	#NAME?	1	1	0	212.975	Inf	1	1	212.975	90.6151	-1.23286	1	1	90.6151	210.416	1.21542	1	1
COGR_14353.1	5603.76	0	#NAME?	1	1	0	0	0	1	1	0	237.037	Inf	1	1	237.037	1574.68	2.73188	1	1	1574.68	3260.71	1.05013	0.34185	0.418334
COGR_14354.1	825.602	5349.8	2.69597	0.19805	0.277156	5349.8	7345.85	0.457445	0.52775	0.602224	7345.85	803.344	-3.19284	0.0992	0.171931	803.344	2250.49	1.48615	1	1	2250.49	1264.04	-0.832202	1	1
COGR_14355.1	121665	13981	-3.12138	5e-05	0.000269544	13981	5326.26	-1.39227	0.0013	0.00527509	5326.26	8809.65	0.725961	0.1121	0.18778	8809.65	629.142	-3.80763	0.00065	0.00278324	629.142	610.514	-0.0433604	1	1
COGR_14356.1	0	0	0	1	1	0	0	0	1	1	0	5752.42	Inf	1	1	5752.42	2823.92	-1.02647	1	1	2823.92	1709.57	-0.724061	1	1
COGR_14357.1	0	0	0	1	1	0	0	0	1	1	0	316.45	Inf	1	1	316.45	56.4113	-2.48792	1	1	56.4113	972.145	4.10712	1	1
COGR_14358.1	0	0	0	1	1	0	0	0	1	1	0	7858.27	Inf	0.0003	0.00139917	7858.27	2728.16	-1.52628	0.18615	0.273568	2728.16	2244.48	-0.281547	1	1
COGR_14359.1	0	734.383	Inf	1	1	734.383	168.872	-2.1206	1	1	168.872	387.244	1.19731	1	1	387.244	573.547	0.56667	1	1	573.547	595.554	0.0543217	1	1
COGR_14360.1	0	101046	Inf	5e-05	0.000269544	101046	111491	0.141908	0.7438	0.793575	111491	46355.6	-1.26611	0.01055	0.0330773	46355.6	7153.36	-2.69605	0.0022	0.00848302	7153.36	1922.51	-1.89563	0.1437	0.224957
COGR_14361.1	0	0	0	1	1	0	0	0	1	1	0	0	0	1	1	0	784.445	Inf	1	1	784.445	662.207	-0.244391	1	1
COGR_14362.1	102.262	317.613	1.635	1	1	317.613	1249.71	1.97626	1	1	1249.71	1887.11	0.594585	0.26915	0.341643	1887.11	2136.89	0.179331	0.7243	0.776085	2136.89	1151.96	-0.891422	0.09715	0.170088
COGR_14363.1	0	94.6468	Inf	1	1	94.6468	513.225	2.43897	1	1	513.225	202.717	-1.34012	1	1	202.717	427.755	1.07732	1	1	427.755	641.23	0.584058	1	1
COGR_14364.1	0	339.824	Inf	1	1	339.824	271.22	-0.325325	1	1	271.22	76.1693	-1.83218	1	1	76.1693	343.568	2.17332	1	1	343.568	543.062	0.660518	1	1
COGR_14365.1	0	0	0	1	1	0	0	0	1	1	0	563.387	Inf	1	1	563.387	1280.34	1.18433	1	1	1280.34	2926.61	1.1927	0.1188	0.196369
COGR_14366.1	232.896	809.359	1.79709	1	1	809.359	325.561	-1.31385	1	1	325.561	986.354	1.59918	1	1	986.354	994.829	0.012344	1	1	994.829	1318.81	0.406715	1	1
COGR_14367.1	0	0	0	1	1	0	0	0	1	1	0	0	0	1	1	0	942.327	Inf	1	1	942.327	7173.09	2.9283	1	1
COGR_14368.1	376.23	194.758	-0.949933	1	1	194.758	968.851	2.31459	1	1	968.851	403.087	-1.26518	1	1	403.087	739.124	0.874727	1	1	739.124	1319.72	0.836343	1	1
COGR_14369.1	896.174	2298.49	1.35883	1	1	2298.49	20140	3.13131	0.03495	0.0837608	20140	207640	3.36595	5e-05	0.000269544	207640	105398	-0.97823	0.01975	0.054078	105398	62900.9	-0.744699	0.0625	0.127021
COGR_14370.1	1062.31	281.2	-1.91753	1	1	281.2	844.864	1.58712	1	1	844.864	387.518	-1.12446	1	1	387.518	317.235	-0.288709	1	1	317.235	669.802	1.07818	1	1
COGR_14371.1	0	0	0	1	1	0	0	0	1	1	0	0	0	1	1	0	0	0	1	1	0	22.6781	Inf	1	1
COGR_14372.1	0	0	0	1	1	0	0	0	1	1	0	0	0	1	1	0	0	0	1	1	0	0	0	1	1
COGR_14373.1	0	0	0	1	1	0	0	0	1	1	0	0	0	1	1	0	0	0	1	1	0	200.397	Inf	1	1
COGR_14374.1	0	0	0	1	1	0	0	0	1	1	0	0	0	1	1	0	429.722	Inf	1	1	429.722	456.64	0.0876541	1	1
COGR_14375.1	491.06	403.858	-0.282049	1	1	403.858	1299.68	1.68624	1	1	1299.68	1295.02	-0.00518729	1	1	1295.02	756.945	-0.774709	1	1	756.945	851.542	0.169889	1	1
COGR_14376.1	0	1143.64	Inf	1	1	1143.64	1010.97	-0.177885	1	1	1010.97	1001.43	-0.0136887	1	1	1001.43	852.605	-0.232109	1	1	852.605	1050.84	0.301598	1	1
COGR_14377.1	0	0	0	1	1	0	0	0	1	1	0	0	0	1	1	0	134.126	Inf	1	1	134.126	269.834	1.00849	1	1
COGR_14378.1	0	0	0	1	1	0	0	0	1	1	0	149.824	Inf	1	1	149.824	231.201	0.625871	1	1	231.201	710.852	1.6204	1	1
COGR_14379.1	1112.58	605.508	-0.87769	1	1	605.508	5961.28	3.2994	0.0524	0.113156	5961.28	6242.21	0.0664331	0.90205	0.921312	6242.21	38104.7	2.60984	5e-05	0.000269544	38104.7	37129.4	-0.0374073	0.9243	0.939768
COGR_14380.1	0	0	0	1	1	0	0	0	1	1	0	119.481	Inf	1	1	119.481	375.46	1.65188	1	1	375.46	775.845	1.04711	1	1
COGR_14381.1	282.03	196.355	-0.522387	1	1	196.355	2729.67	3.79719	0.23195	0.304523	2729.67	581.911	-2.22986	0.07005	0.137052	581.911	2201.84	1.91984	0.10115	0.173134	2201.84	2628.32	0.255432	0.67855	0.735832
COGR_14382.1	0	244.18	Inf	1	1	244.18	0	#NAME?	1	1	0	220.054	Inf	1	1	220.054	96.4336	-1.19025	1	1	96.4336	801.893	3.0558	1	1
COGR_14383.1	0	0	0	1	1	0	0	0	1	1	0	33.5766	Inf	1	1	33.5766	185.835	2.4685	1	1	185.835	225.824	0.281175	1	1
COGR_14384.1	352.544	76.5933	-2.20251	1	1	76.5933	0	#NAME?	1	1	0	0	0	1	1	0	159.77	Inf	1	1	159.77	463.765	1.5374	1	1
COGR_14385.1	4865.16	442.59	-3.45845	0.0063	0.0213934	442.59	4808.32	3.44149	0.0065	0.0219729	4808.32	1860.61	-1.36976	0.00795	0.0260519	1860.61	1722.55	-0.111232	0.82325	0.858379	1722.55	2806.99	0.704483	0.15885	0.239822
COGR_14386.1	1158.77	388.336	-1.57722	1	1	388.336	467.553	0.267824	1	1	467.553	565.852	0.275296	1	1	565.852	525.444	-0.106888	1	1	525.444	1328.98	1.33871	1	1
COGR_14387.1	0	655.005	Inf	1	1	655.005	0	#NAME?	1	1	0	775.81	Inf	1	1	775.81	723.754	-0.100203	1	1	723.754	914.541	0.337547	1	1
COGR_14388.1	0	380.053	Inf	1	1	380.053	130.054	-1.5471	1	1	130.054	120.744	-0.107151	1	1	120.744	373.8	1.63031	1	1	373.8	439.237	0.232734	1	1
COGR_14389.1	0	284.496	Inf	1	1	284.496	172.28	-0.723652	1	1	172.28	187.368	0.12112	1	1	187.368	458.32	1.29048	1	1	458.32	358.919	-0.352695	1	1
COGR_14390.1	0	715.741	Inf	1	1	715.741	0	#NAME?	1	1	0	233.715	Inf	1	1	233.715	502.716	1.10499	1	1	502.716	680.917	0.437735	1	1
COGR_14391.1	0	0	0	1	1	0	0	0	1	1	0	430.973	Inf	1	1	430.973	0	#NAME?	1	1	0	113.989	Inf	1	1
COGR_14392.1	198.075	241.669	0.286984	1	1	241.669	271.725	0.169115	1	1	271.725	468.491	0.785875	1	1	468.491	885.361	0.918244	1	1	885.361	1209.53	0.450114	1	1
COGR_14393.1	210.57	293.186	0.477517	1	1	293.186	642.026	1.13081	1	1	642.026	485.545	-0.403025	1	1	485.545	238.818	-1.02369	1	1	238.818	612.168	1.35801	1	1
COGR_14394.1	0	75.4565	Inf	1	1	75.4565	198.354	1.39436	1	1	198.354	172.881	-0.198298	1	1	172.881	2673.52	3.95089	0.0867	0.155886	2673.52	2502.83	-0.0951819	0.84235	0.872226
COGR_14395.1	0	338.448	Inf	1	1	338.448	2408.97	2.83141	1	1	2408.97	1491.55	-0.691607	1	1	1491.55	1546.8	0.0524774	1	1	1546.8	1404.82	-0.138897	1	1
COGR_14396.1	2498.48	3958.94	0.664066	0.2291	0.304523	3958.94	1909.22	-1.05213	0.07565	0.143675	1909.22	3539.26	0.890464	0.1244	0.202662	3539.26	3332.97	-0.0866411	0.86055	0.886173	3332.97	1670.41	-0.996602	0.0854	0.154822
COGR_14397.1	4143.61	0	#NAME?	1	1	0	10983	Inf	5e-05	0.000269544	10983	43318.6	1.97971	0.0088	0.0285049	43318.6	24422	-0.826804	0.0795	0.148066	24422	31143.1	0.350727	0.4425	0.517555
COGR_14398.1	180.593	780.911	2.11242	1	1	780.911	748.125	-0.06188	1	1	748.125	1098.96	0.554782	1	1	1098.96	1581.63	0.525276	0.30175	0.376225	1581.63	566.79	-1.48052	0.01635	0.046584
COGR_14399.1	0	0	0	1	1	0	776.902	Inf	1	1	776.902	1717.13	1.1442	1	1	1717.13	2023.63	0.236942	1	1	2023.63	2047	0.0165715	1	1
COGR_14400.1	0	0	0	1	1	0	85.2724	Inf	1	1	85.2724	151.65	0.830593	1	1	151.65	523.127	1.78642	1	1	523.127	821.532	0.651154	1	1
COGR_14400.2	0	0	0	1	1	0	0	0	1	1	0	0	0	1	1	0	0	0	1	1	0	120.807	Inf	1	1
COGR_14401.1	272.873	0	#NAME?	1	1	0	0	0	1	1	0	0	0	1	1	0	392.533	Inf	1	1	392.533	389.036	-0.0129093	1	1
COGR_14402.1	0	0	0	1	1	0	2176.54	Inf	1	1	2176.54	1217.4	-0.838235	1	1	1217.4	1360.83	0.160686	1	1	1360.83	1139.58	-0.255981	1	1
COGR_14403.1	0	0	0	1	1	0	2289.84	Inf	1	1	2289.84	7747.58	1.7585	0.07475	0.142526	7747.58	6934.61	-0.159932	0.7736	0.818378	6934.61	6574.68	-0.0768931	0.88085	0.903353
COGR_14404.1	0	874.863	Inf	1	1	874.863	1359.8	0.636271	1	1	1359.8	1922.92	0.4999	1	1	1922.92	2704.52	0.492071	0.4335	0.508351	2704.52	3466.09	0.357938	0.5104	0.585696
COGR_14405.1	6911.73	650.056	-3.41041	0.00045	0.00199527	650.056	820.772	0.336417	1	1	820.772	1084.97	0.402601	1	1	1084.97	1099.19	0.0187847	1	1	1099.19	1831.07	0.736249	0.1729	0.257063
COGR_14406.1	1229.89	0	#NAME?	1	1	0	761.649	Inf	1	1	761.649	865.214	0.18393	1	1	865.214	704.733	-0.295981	1	1	704.733	530.399	-0.409998	1	1
COGR_14407.1	36270.6	1712.02	-4.40502	0.007	0.0234167	1712.02	0	#NAME?	1	1	0	1053.93	Inf	1	1	1053.93	1994.65	0.92035	1	1	1994.65	5069.46	1.3457	0.06665	0.132475
COGR_14408.1	57.0907	250.466	2.13329	1	1	250.466	482.926	0.947186	1	1	482.926	769.184	0.671527	1	1	769.184	283.773	-1.43859	1	1	283.773	477.792	0.751646	1	1
COGR_14409.1	0	405.049	Inf	1	1	405.049	0	#NAME?	1	1	0	469.255	Inf	1	1	469.255	458.752	-0.0326578	1	1	458.752	898.238	0.969384	1	1
COGR_14410.1	515.683	0	#NAME?	1	1	0	1415.98	Inf	1	1	1415.98	2535.12	0.840253	1	1	2535.12	330.713	-2.9384	1	1	330.713	1057.09	1.67645	1	1
COGR_14411.1	0	1666.29	Inf	1	1	1666.29	509.003	-1.71089	1	1	509.003	3548.61	2.80151	0.20375	0.279798	3548.61	4879.88	0.459588	0.47935	0.555739	4879.88	7240.21	0.569188	0.29105	0.364502
COGR_14412.1	2398.07	0	#NAME?	5e-05	0.000269544	0	141.952	Inf	1	1	141.952	462.192	1.70309	1	1	462.192	605.739	0.390202	1	1	605.739	1265.99	1.0635	1	1
COGR_14413.1	0	0	0	1	1	0	204.602	Inf	1	1	204.602	394.233	0.94623	1	1	394.233	695.04	0.818048	1	1	695.04	1895.19	1.44718	0.11075	0.186047
COGR_14414.1	2372.47	2119.63	-0.162574	0.78685	0.82899	2119.63	1537.6	-0.463132	1	1	1537.6	1906.19	0.310009	1	1	1906.19	1061.7	-0.844323	1	1	1061.7	3406.08	1.68174	0.0273	0.0700575
COGR_14415.1	1190.65	1013.12	-0.232952	1	1	1013.12	981.896	-0.0451613	1	1	981.896	1440.56	0.552986	1	1	1440.56	888.225	-0.697629	1	1	888.225	1229.5	0.469071	1	1
COGR_14416.1	176.194	424.616	1.26899	1	1	424.616	161.216	-1.39716	1	1	161.216	0	#NAME?	1	1	0	16.0427	Inf	1	1	16.0427	397.008	4.62918	1	1
COGR_14417.1	0	0	0	1	1	0	0	0	1	1	0	6547.48	Inf	5e-05	0.000269544	6547.48	1988.12	-1.71953	0.07785	0.145961	1988.12	1386.7	-0.519752	1	1
COGR_14418.1	0	0	0	1	1	0	10755	Inf	0.0001	0.000512073	10755	97191.4	3.17582	0.001	0.00411722	97191.4	44679	-1.12123	0.0131	0.0393175	44679	42861.9	-0.0598991	0.8924	0.912751
COGR_14419.1	0	1569.11	Inf	1	1	1569.11	1157.8	-0.438565	1	1	1157.8	712.481	-0.700458	1	1	712.481	358.629	-0.990362	1	1	358.629	161.522	-1.15076	1	1
COGR_14420.1	0	3610.07	Inf	1	1	3610.07	5617.16	0.637814	1	1	5617.16	4373.97	-0.360896	1	1	4373.97	5268.35	0.268408	0.7495	0.798519	5268.35	8566.58	0.701368	0.282	0.355146
COGR_14421.1	0	2327.47	Inf	1	1	2327.47	7525.04	1.69294	0.19015	0.273568	7525.04	3294.87	-1.19148	0.25665	0.328185	3294.87	3484.16	0.0805867	0.91025	0.928422	3484.16	2873.11	-0.278196	0.7665	0.814701
COGR_14422.1	0	139.447	Inf	1	1	139.447	297.804	1.09465	1	1	297.804	181.703	-0.712785	1	1	181.703	341.094	0.908588	1	1	341.094	1378.13	2.01448	1	1
COGR_14423.1	271.803	353.545	0.379331	1	1	353.545	1869.38	2.40259	0.027	0.0693669	1869.38	13528.5	2.85537	0.00015	0.000754362	13528.5	10045.4	-0.429462	0.3028	0.377072	10045.4	6530.78	-0.621213	0.1374	0.218132
COGR_14424.1	0	5082.06	Inf	0.00025	0.00118816	5082.06	38659.1	2.92732	0.0025	0.00950931	38659.1	79790.2	1.0454	0.026	0.0672589	79790.2	51906.3	-0.620303	0.1374	0.218132	51906.3	35209.5	-0.559944	0.17795	0.264047
COGR_14425.1	290.139	172.257	-0.752179	1	1	172.257	216.863	0.33222	1	1	216.863	46.3791	-2.22524	1	1	46.3791	206.689	2.15591	1	1	206.689	527.519	1.35176	1	1
COGR_14426.1	0	0	0	1	1	0	0	0	1	1	0	0	0	1	1	0	104.606	Inf	1	1	104.606	643.754	2.62154	1	1
COGR_14427.1	0	0	0	1	1	0	1786.29	Inf	1	1	1786.29	176.602	-3.33839	1	1	176.602	58.0007	-1.60636	1	1	58.0007	285.151	2.29758	1	1
COGR_14428.1	230.634	0	#NAME?	1	1	0	565.534	Inf	1	1	565.534	353.545	-0.677721	1	1	353.545	541.573	0.615263	1	1	541.573	505.615	-0.0991153	1	1
COGR_14429.1	0	1610.58	Inf	1	1	1610.58	0	#NAME?	1	1	0	329.757	Inf	1	1	329.757	665.967	1.01405	1	1	665.967	1164.44	0.806113	1	1
COGR_14430.1	0	487.667	Inf	1	1	487.667	256.275	-0.928204	1	1	256.275	1533.25	2.58083	1	1	1533.25	1960.23	0.354433	0.5252	0.600229	1960.23	1622.28	-0.273006	0.6135	0.681734
COGR_14431.1	0	0	0	1	1	0	0	0	1	1	0	0	0	1	1	0	0	0	1	1	0	84.908	Inf	1	1
COGR_14432.1	0	0	0	1	1	0	431.254	Inf	1	1	431.254	238.802	-0.852722	1	1	238.802	247.185	0.0497758	1	1	247.185	1324.82	2.42214	1	1
COGR_14433.1	2649.46	1699.39	-0.64068	1	1	1699.39	0	#NAME?	1	1	0	443.278	Inf	1	1	443.278	1590.68	1.84336	1	1	1590.68	1618.14	0.0246926	1	1
COGR_14434.1	441.087	590.982	0.422052	1	1	590.982	0	#NAME?	1	1	0	562.517	Inf	1	1	562.517	939.151	0.73946	1	1	939.151	1102.93	0.231911	1	1
COGR_14435.1	587.726	172.201	-1.77105	1	1	172.201	152.722	-0.173182	1	1	152.722	125.921	-0.278386	1	1	125.921	407.842	1.69549	1	1	407.842	760.513	0.898962	1	1
COGR_14436.1	56.5853	399.534	2.81982	1	1	399.534	211.401	-0.918335	1	1	211.401	318.742	0.592404	1	1	318.742	948.266	1.57291	1	1	948.266	1413.77	0.576185	1	1
COGR_14437.1	539.355	285.608	-0.9172	1	1	285.608	795.84	1.47844	1	1	795.84	664.354	-0.260525	1	1	664.354	631.651	-0.072824	1	1	631.651	1169.65	0.888873	1	1
COGR_14438.1	0	0	0	1	1	0	0	0	1	1	0	189.62	Inf	1	1	189.62	21.9057	-3.11373	1	1	21.9057	1194.85	5.76938	1	1
COGR_14439.1	0	701.708	Inf	1	1	701.708	1844.59	1.39436	1	1	1844.59	2530.13	0.455908	1	1	2530.13	3061.07	0.274826	0.79115	0.832634	3061.07	493.179	-2.63385	0.20025	0.277161
COGR_14440.1	13474	0	#NAME?	5e-05	0.000269544	0	1849.54	Inf	1	1	1849.54	2349.92	0.345448	1	1	2349.92	196.669	-3.57877	1	1	196.669	1559.36	2.98711	1	1
COGR_14441.1	0	163.13	Inf	1	1	163.13	0	#NAME?	1	1	0	0	0	1	1	0	20.5009	Inf	1	1	20.5009	409.522	4.32018	1	1
COGR_14442.1	0	0	0	1	1	0	0	0	1	1	0	0	0	1	1	0	264.239	Inf	1	1	264.239	490.54	0.89253	1	1
COGR_14443.1	0	0	0	1	1	0	1038.62	Inf	1	1	1038.62	91.9037	-3.49841	1	1	91.9037	264.58	1.52551	1	1	264.58	800.023	1.59634	1	1
COGR_14444.1	0	0	0	1	1	0	0	0	1	1	0	0	0	1	1	0	245.134	Inf	1	1	245.134	935.765	1.93258	1	1
COGR_14445.1	0	0	0	1	1	0	300.253	Inf	1	1	300.253	221.695	-0.437604	1	1	221.695	270.637	0.287784	1	1	270.637	624.59	1.20655	1	1
COGR_14446.1	0	340.411	Inf	1	1	340.411	0	#NAME?	1	1	0	476.929	Inf	1	1	476.929	281.618	-0.760039	1	1	281.618	94.5534	-1.57454	1	1
COGR_14447.1	2799.35	0	#NAME?	1	1	0	0	0	1	1	0	0	0	1	1	0	126.383	Inf	1	1	126.383	363.568	1.52442	1	1
COGR_14448.1	663.59	0	#NAME?	1	1	0	0	0	1	1	0	228.842	Inf	1	1	228.842	140.004	-0.708883	1	1	140.004	473.872	1.75903	1	1
COGR_14449.1	373.416	425.727	0.189146	1	1	425.727	943.484	1.14807	1	1	943.484	262.419	-1.84612	1	1	262.419	374.897	0.514619	1	1	374.897	353.403	-0.0851775	1	1
COGR_14450.1	441.087	216.406	-1.02732	1	1	216.406	758.334	1.8091	1	1	758.334	273.947	-1.46894	1	1	273.947	86.9085	-1.65633	1	1	86.9085	177.119	1.02715	1	1
COGR_14451.1	0	0	0	1	1	0	5302.66	Inf	5e-05	0.000269544	5302.66	1528.58	-1.79452	0.00915	0.0294688	1528.58	166.582	-3.19789	1	1	166.582	332.612	0.997608	1	1
COGR_14452.1	5231.66	11524.3	1.13934	0.25245	0.32392	11524.3	3256.47	-1.82329	0.1573	0.238803	3256.47	6341.38	0.961487	1	1	6341.38	3304.28	-0.940461	1	1	3304.28	5006.4	0.599436	0.4864	0.563042
COGR_14453.1	0	0	0	1	1	0	0	0	1	1	0	0	0	1	1	0	0	0	1	1	0	239.812	Inf	1	1
COGR_14454.1	403.096	371.981	-0.115894	1	1	371.981	186.969	-0.992433	1	1	186.969	278.584	0.575314	1	1	278.584	478.74	0.781133	1	1	478.74	406.867	-0.234686	1	1
COGR_14455.1	1398.2	504.845	-1.46966	1	1	504.845	121.531	-2.05452	1	1	121.531	293.86	1.27381	1	1	293.86	218.656	-0.426464	1	1	218.656	420.868	0.944704	1	1
COGR_14456.1	1815.41	2585.27	0.510023	0.50565	0.581433	2585.27	582.685	-2.14953	0.11615	0.193268	582.685	2063.98	1.82464	1	1	2063.98	2257.94	0.129575	0.8439	0.873429	2257.94	1404.73	-0.684714	0.35185	0.428008
COGR_14457.1	0	0	0	1	1	0	1134.9	Inf	1	1	1134.9	339.776	-1.7399	1	1	339.776	113.078	-1.58727	1	1	113.078	97.2488	-0.217562	1	1
COGR_14458.1	0	157.134	Inf	1	1	157.134	121.908	-0.366207	1	1	121.908	119.765	-0.0255883	1	1	119.765	306.628	1.35629	1	1	306.628	332.719	0.117816	1	1
COGR_14459.1	0	263.103	Inf	1	1	263.103	0	#NAME?	1	1	0	369.493	Inf	1	1	369.493	540.631	0.549097	1	1	540.631	1134.88	1.06983	1	1
COGR_14460.1	0	0	0	1	1	0	362.69	Inf	1	1	362.69	0	#NAME?	1	1	0	0	0	1	1	0	656.467	Inf	1	1
COGR_14461.1	2829.47	614.879	-2.20215	0.12445	0.202662	614.879	2506.82	2.02748	1	1	2506.82	996.504	-1.33091	1	1	996.504	802.848	-0.311748	1	1	802.848	489.95	-0.712493	1	1
COGR_14462.1	0	0	0	1	1	0	0	0	1	1	0	131.29	Inf	1	1	131.29	461.188	1.8126	1	1	461.188	601.103	0.382255	1	1
COGR_14463.1	2631.66	1711.12	-0.62103	1	1	1711.12	0	#NAME?	1	1	0	5265.22	Inf	5e-05	0.000269544	5265.22	3443.04	-0.612812	0.3924	0.467966	3443.04	5159.72	0.583609	0.3777	0.453563
COGR_14464.1	0	0	0	1	1	0	0	0	1	1	0	0	0	1	1	0	158.255	Inf	1	1	158.255	168.609	0.0914269	1	1
COGR_14465.1	132.293	3451.28	4.70532	0.0174	0.048894	3451.28	2942.85	-0.229917	0.6084	0.677406	2942.85	1704.4	-0.787951	0.09125	0.161774	1704.4	1080.8	-0.657167	0.16875	0.251892	1080.8	369.798	-1.54729	1	1
COGR_14466.1	0	150.405	Inf	1	1	150.405	911.058	2.59869	1	1	911.058	1065.81	0.226333	1	1	1065.81	1382.3	0.375127	1	1	1382.3	2974.75	1.10569	0.08425	0.154196
COGR_14467.1	0	65.8386	Inf	1	1	65.8386	104.821	0.670919	1	1	104.821	69.5933	-0.590903	1	1	69.5933	197.073	1.50171	1	1	197.073	350.038	0.828779	1	1
COGR_14468.1	58.7038	213.746	1.86437	1	1	213.746	575.765	1.42958	1	1	575.765	374.864	-0.619112	1	1	374.864	759.726	1.01911	1	1	759.726	578.446	-0.393297	1	1
COGR_14469.1	982.447	0	#NAME?	1	1	0	7482.41	Inf	5e-05	0.000269544	7482.41	38726.7	2.37175	5e-05	0.000269544	38726.7	24619.8	-0.653508	0.1138	0.18992	24619.8	13566.9	-0.859728	0.04015	0.0926665
COGR_14470.1	60.323	765.312	3.66527	1	1	765.312	1192.25	0.639567	1	1	1192.25	943.388	-0.337764	1	1	943.388	1546.34	0.712938	1	1	1546.34	1052.38	-0.555209	1	1
COGR_14471.1	9178.62	12393.1	0.433185	0.50515	0.581155	12393.1	6073.92	-1.02883	0.1473	0.228208	6073.92	10357.2	0.769941	0.27045	0.343099	10357.2	8821.94	-0.231472	0.6751	0.732444	8821.94	5886.16	-0.583771	0.32585	0.402257
COGR_14472.1	0	0	0	1	1	0	0	0	1	1	0	220.424	Inf	1	1	220.424	290.48	0.398159	1	1	290.48	821.055	1.49904	1	1
COGR_14473.1	0	0	0	1	1	0	0	0	1	1	0	0	0	1	1	0	163.908	Inf	1	1	163.908	375.878	1.19738	1	1
COGR_14474.1	0	247.576	Inf	1	1	247.576	271.722	0.134261	1	1	271.722	74.1844	-1.87294	1	1	74.1844	762.898	3.3623	1	1	762.898	699.637	-0.124883	1	1
COGR_14475.1	193.292	277.515	0.521782	1	1	277.515	200.183	-0.471242	1	1	200.183	147.3	-0.44257	1	1	147.3	709.639	2.26833	1	1	709.639	716.383	0.0136459	1	1
COGR_14476.1	0	0	0	1	1	0	0	0	1	1	0	0	0	1	1	0	87.0385	Inf	1	1	87.0385	712.86	3.03389	1	1
COGR_14477.1	0	0	0	1	1	0	755.859	Inf	1	1	755.859	160.669	-2.23403	1	1	160.669	428.952	1.41673	1	1	428.952	145.801	-1.55682	1	1
COGR_14478.1	0	0	0	1	1	0	0	0	1	1	0	296.684	Inf	1	1	296.684	430.255	0.536267	1	1	430.255	518.767	0.269892	1	1
COGR_14479.1	0	61.3673	Inf	1	1	61.3673	0	#NAME?	1	1	0	51.8856	Inf	1	1	51.8856	172.208	1.73074	1	1	172.208	319.337	0.890929	1	1
COGR_14480.1	0	1658.7	Inf	1	1	1658.7	0	#NAME?	1	1	0	0	0	1	1	0	482.293	Inf	1	1	482.293	970.637	1.00902	1	1
COGR_14481.1	0	0	0	1	1	0	0	0	1	1	0	0	0	1	1	0	68.9034	Inf	1	1	68.9034	1393.88	4.33839	1	1
COGR_14482.1	0	898.584	Inf	1	1	898.584	3399.28	1.91951	0.04715	0.104633	3399.28	3588.13	0.0780014	0.88575	0.907393	3588.13	2809.09	-0.35313	0.51625	0.591202	2809.09	3601.12	0.358342	0.4884	0.564775
COGR_14483.1	1221.45	7459.29	2.61045	0.19945	0.277156	7459.29	4034.15	-0.886773	0.35175	0.428008	4034.15	4401.95	0.125878	1	1	4401.95	3888.18	-0.17905	0.8408	0.871424	3888.18	2330.02	-0.738752	0.41475	0.489604
COGR_14484.1	0	945.437	Inf	1	1	945.437	1277.24	0.433973	1	1	1277.24	0	#NAME?	1	1	0	870.935	Inf	1	1	870.935	811.82	-0.101404	1	1
COGR_14485.1	0	84.4016	Inf	1	1	84.4016	92.6333	0.134261	1	1	92.6333	688.067	2.89295	1	1	688.067	739.645	0.104285	1	1	739.645	774.619	0.0666542	1	1
COGR_14486.1	647.649	3189.79	2.30018	1	1	3189.79	2404.4	-0.407781	1	1	2404.4	5346.74	1.15298	0.1883	0.273568	5346.74	4123.52	-0.374785	0.56735	0.640262	4123.52	16319.4	1.98464	0.00235	0.00898435
COGR_14487.1	0	1246.87	Inf	1	1	1246.87	0	#NAME?	1	1	0	738.417	Inf	1	1	738.417	620.592	-0.250791	1	1	620.592	188.592	-1.71837	1	1
COGR_14488.1	263.853	431.292	0.708929	1	1	431.292	122.958	-1.81049	1	1	122.958	209.958	0.771929	1	1	209.958	582.45	1.47203	1	1	582.45	98.8182	-2.55929	1	1
COGR_14488.2	5.83764	18.6553	1.67613	1	1	18.6553	21.7814	0.223511	1	1	21.7814	20.0518	-0.119363	1	1	20.0518	18.3529	-0.127724	1	1	18.3529	803.603	5.45241	1	1
COGR_14489.1	0	4139.44	Inf	1	1	4139.44	7719.07	0.898991	0.4649	0.541781	7719.07	3700.85	-1.06057	0.3474	0.424202	3700.85	5107.71	0.464821	0.6537	0.716488	5107.71	11328	1.14915	0.1191	0.196721
COGR_14490.1	289.901	371.566	0.358058	1	1	371.566	883.944	1.25034	1	1	883.944	0	#NAME?	1	1	0	393.923	Inf	1	1	393.923	1160.72	1.55904	1	1
COGR_14491.1	675.005	466.939	-0.531664	1	1	466.939	291.355	-0.680457	1	1	291.355	534.46	0.875304	1	1	534.46	479.971	-0.155135	1	1	479.971	723.967	0.592976	1	1
COGR_14492.1	0	139.452	Inf	1	1	139.452	1086.41	2.96172	1	1	1086.41	280.631	-1.95282	1	1	280.631	494.325	0.816786	1	1	494.325	807.829	0.70859	1	1
COGR_14493.1	0	0	0	1	1	0	0	0	1	1	0	526.726	Inf	1	1	526.726	494.532	-0.0909893	1	1	494.532	268.591	-0.880652	1	1
COGR_14494.1	1468.95	989.903	-0.569428	1	1	989.903	1341.86	0.438873	1	1	1341.86	1800.77	0.42438	1	1	1800.77	1349.64	-0.416036	1	1	1349.64	1505.38	0.157557	1	1
COGR_14495.1	0	0	0	1	1	0	165.704	Inf	1	1	165.704	131.719	-0.331146	1	1	131.719	0	#NAME?	1	1	0	392.105	Inf	1	1
COGR_14496.1	402.04	559.877	0.477773	1	1	559.877	0	#NAME?	1	1	0	0	0	1	1	0	286.457	Inf	1	1	286.457	525.483	0.875325	1	1
COGR_14497.1	3670.75	6551.64	0.83578	0.07705	0.145172	6551.64	3937.81	-0.73446	0.08665	0.155886	3937.81	7766.98	0.979959	0.0217	0.0583512	7766.98	11494.2	0.565482	0.15475	0.23633	11494.2	6877.33	-0.740988	0.0628	0.127414
COGR_14498.1	1115.7	481.315	-1.2129	1	1	481.315	801.229	0.735234	1	1	801.229	717.405	-0.159427	1	1	717.405	834.473	0.218077	1	1	834.473	724.029	-0.204818	1	1
COGR_14499.1	0	0	0	1	1	0	171.105	Inf	1	1	171.105	0	#NAME?	1	1	0	129.567	Inf	1	1	129.567	103.163	-0.328767	1	1
COGR_14500.1	0	0	0	1	1	0	0	0	1	1	0	0	0	1	1	0	272.163	Inf	1	1	272.163	0	#NAME?	1	1
COGR_14501.1	0	0	0	1	1	0	0	0	1	1	0	410.137	Inf	1	1	410.137	1021.58	1.31662	1	1	1021.58	1388.64	0.442873	1	1
COGR_14502.1	200.817	279.579	0.477371	1	1	279.579	489.86	0.809113	1	1	489.86	237.976	-1.04155	1	1	237.976	353.093	0.569232	1	1	353.093	356.177	0.0125467	1	1
COGR_14503.1	109.301	222.193	1.02351	1	1	222.193	318.003	0.517228	1	1	318.003	252.548	-0.332483	1	1	252.548	455.388	0.85054	1	1	455.388	988.613	1.11831	1	1
COGR_14504.1	1669.34	957.926	-0.801289	1	1	957.926	583.335	-0.715589	1	1	583.335	816.377	0.48491	1	1	816.377	509.831	-0.679215	1	1	509.831	1150.37	1.17401	1	1
COGR_14505.1	506.995	88.2322	-2.52259	1	1	88.2322	0	#NAME?	1	1	0	131.031	Inf	1	1	131.031	200.194	0.611488	1	1	200.194	304.696	0.605973	1	1
COGR_14506.1	1712.32	470.583	-1.86343	1	1	470.583	0	#NAME?	1	1	0	282.43	Inf	1	1	282.43	419.293	0.570066	1	1	419.293	359.374	-0.222473	1	1
COGR_14507.1	0	88.7739	Inf	1	1	88.7739	456.6	2.36272	1	1	456.6	322.48	-0.501723	1	1	322.48	261.905	-0.300166	1	1	261.905	541.891	1.04896	1	1
COGR_14508.1	0	243.102	Inf	1	1	243.102	804.289	1.72615	1	1	804.289	512.513	-0.650125	1	1	512.513	600.484	0.228536	1	1	600.484	835.997	0.477373	1	1
COGR_14509.1	0	0	0	1	1	0	0	0	1	1	0	0	0	1	1	0	85.5624	Inf	1	1	85.5624	550.465	2.6856	1	1
COGR_14510.1	264.753	107.127	-1.30532	1	1	107.127	126.23	0.236734	1	1	126.23	111.184	-0.183109	1	1	111.184	198.413	0.835559	1	1	198.413	372.1	0.907179	1	1
COGR_14511.1	1215.78	0	#NAME?	1	1	0	144.928	Inf	1	1	144.928	0	#NAME?	1	1	0	117.59	Inf	1	1	117.59	515.404	2.13194	1	1
COGR_14512.1	3782.55	98.6109	-5.26147	0.23195	0.304523	98.6109	1201.91	3.60744	1	1	1201.91	713.37	-0.752604	1	1	713.37	470.397	-0.600773	1	1	470.397	424.292	-0.148821	1	1
COGR_14513.1	345.671	115.422	-1.58248	1	1	115.422	0	#NAME?	1	1	0	26.4684	Inf	1	1	26.4684	117.266	2.14744	1	1	117.266	296.692	1.33918	1	1
COGR_14514.1	752.916	107.16	-2.81273	1	1	107.16	142.807	0.414302	1	1	142.807	319.239	1.16057	1	1	319.239	601.592	0.91415	1	1	601.592	569.178	-0.0799071	1	1
COGR_14515.1	0	68.4069	Inf	1	1	68.4069	89.9112	0.394359	1	1	89.9112	28.7074	-1.64708	1	1	28.7074	151.874	2.40338	1	1	151.874	782.478	2.36518	1	1
COGR_14516.1	330.656	653.938	0.983821	1	1	653.938	1163.63	0.831402	1	1	1163.63	339.322	-1.7779	1	1	339.322	255.678	-0.408328	1	1	255.678	810.415	1.66433	1	1
COGR_14517.1	558.654	246.929	-1.17786	1	1	246.929	137.819	-0.841321	1	1	137.819	367.668	1.41563	1	1	367.668	372.603	0.0192347	1	1	372.603	684.391	0.877183	1	1
COGR_14518.1	0	0	0	1	1	0	0	0	1	1	0	0	0	1	1	0	99.022	Inf	1	1	99.022	154.63	0.642995	1	1
COGR_14519.1	0	10931.8	Inf	5e-05	0.000269544	10931.8	7399.32	-0.563065	0.28995	0.363326	7399.32	7352.94	-0.00907298	0.96275	0.965778	7352.94	8442.34	0.199322	0.6821	0.738969	8442.34	6145.48	-0.458117	0.34595	0.42289
COGR_14520.1	0	368.078	Inf	1	1	368.078	433.715	0.236734	1	1	433.715	617.684	0.510123	1	1	617.684	568.363	-0.120057	1	1	568.363	1002.89	0.819281	1	1
COGR_14521.1	141.656	98.6109	-0.522574	1	1	98.6109	392.439	1.99265	1	1	392.439	886.092	1.17499	1	1	886.092	684.558	-0.372283	1	1	684.558	636.432	-0.105166	1	1
COGR_14522.1	977.431	838.146	-0.221794	1	1	838.146	0	#NAME?	1	1	0	180.165	Inf	1	1	180.165	518.521	1.52508	1	1	518.521	166.26	-1.64096	1	1
COGR_14523.1	0	165.257	Inf	1	1	165.257	772.378	2.2246	1	1	772.378	326.372	-1.24279	1	1	326.372	668.755	1.03496	1	1	668.755	420.683	-0.668746	1	1
COGR_14524.1	0	126.965	Inf	1	1	126.965	166.878	0.394359	1	1	166.878	795.053	2.25226	1	1	795.053	5397.61	2.7632	0.007	0.0234167	5397.61	7617.96	0.497084	0.2913	0.364612
COGR_14525.1	0	275.944	Inf	1	1	275.944	372.787	0.433973	1	1	372.787	592.66	0.668854	1	1	592.66	695.459	0.23076	1	1	695.459	1207.66	0.796179	1	1
COGR_14526.1	0	0	0	1	1	0	0	0	1	1	0	0	0	1	1	0	561.684	Inf	1	1	561.684	678.923	0.27349	1	1
COGR_14527.1	225.535	527.42	1.2256	1	1	527.42	502.695	-0.0692674	1	1	502.695	735.055	0.548168	1	1	735.055	887.642	0.272126	1	1	887.642	722.009	-0.297961	1	1
COGR_14528.1	0	3295.21	Inf	1	1	3295.21	7258.66	1.13933	0.33045	0.406881	7258.66	84256.6	3.53701	0.00275	0.0103899	84256.6	29827.9	-1.49813	0.0017	0.00674004	29827.9	20334.6	-0.552729	0.2417	0.31407
COGR_14529.1	0	0	0	1	1	0	0	0	1	1	0	0	0	1	1	0	13.0378	Inf	1	1	13.0378	334.805	4.68254	1	1
COGR_14530.1	0	79.1746	Inf	1	1	79.1746	242.705	1.61609	1	1	242.705	469.078	0.950623	1	1	469.078	75.8064	-2.62943	1	1	75.8064	541.869	2.83755	1	1
COGR_14531.1	313.999	0	#NAME?	1	1	0	0	0	1	1	0	79.3667	Inf	1	1	79.3667	78.2238	-0.0209265	1	1	78.2238	612.306	2.96857	1	1
COGR_14532.1	0	0	0	1	1	0	0	0	1	1	0	169.872	Inf	1	1	169.872	862.506	2.34409	1	1	862.506	508.56	-0.762118	1	1
COGR_14533.1	0	0	0	1	1	0	0	0	1	1	0	0	0	1	1	0	0	0	1	1	0	587.202	Inf	1	1
COGR_14534.1	0	0	0	1	1	0	0	0	1	1	0	0	0	1	1	0	217.572	Inf	1	1	217.572	323.646	0.572925	1	1
COGR_14535.1	19606.5	12018.1	-0.706124	0.2308	0.304523	12018.1	1320.13	-3.18645	0.15775	0.238803	1320.13	4250.35	1.6869	0.2554	0.327023	4250.35	2936.4	-0.533533	0.5467	0.619759	2936.4	997.852	-1.55715	0.25635	0.327988
COGR_14536.1	0	0	0	1	1	0	0	0	1	1	0	53.7403	Inf	1	1	53.7403	0	#NAME?	1	1	0	401.872	Inf	1	1
COGR_14537.1	0	0	0	1	1	0	0	0	1	1	0	57.5262	Inf	1	1	57.5262	318.202	2.46765	1	1	318.202	751.385	1.23961	1	1
COGR_14538.1	0	263.39	Inf	1	1	263.39	574.623	1.12542	1	1	574.623	1006.73	0.808993	1	1	1006.73	589.357	-0.772465	1	1	589.357	562.54	-0.0671883	1	1
COGR_14539.1	0	0	0	1	1	0	0	0	1	1	0	0	0	1	1	0	375.879	Inf	1	1	375.879	851.309	1.17941	1	1
COGR_14540.1	0	0	0	1	1	0	856.788	Inf	1	1	856.788	818.497	-0.0659605	1	1	818.497	533.849	-0.616544	1	1	533.849	783.705	0.553877	1	1
COGR_14541.1	495.002	246.919	-1.0034	1	1	246.919	1747.85	2.82347	0.011	0.0342019	1747.85	1326.76	-0.397672	0.40085	0.476201	1326.76	935.233	-0.504512	1	1	935.233	1028.74	0.137485	1	1
COGR_14542.1	0	73.5109	Inf	1	1	73.5109	297.306	2.01592	1	1	297.306	189.371	-0.650734	1	1	189.371	585.943	1.62955	1	1	585.943	1416.19	1.27318	1	1
COGR_14543.1	0	0	0	1	1	0	0	0	1	1	0	428.043	Inf	1	1	428.043	1226.97	1.51927	1	1	1226.97	2775.93	1.17788	0.0768	0.145054
COGR_14544.1	0	1679.4	Inf	1	1	1679.4	0	#NAME?	1	1	0	1549.85	Inf	1	1	1549.85	844.988	-0.875121	1	1	844.988	2715.4	1.68416	1	1
COGR_14545.1	0	1768.99	Inf	1	1	1768.99	1645.5	-0.1044	1	1	1645.5	1870.24	0.184697	1	1	1870.24	1472.58	-0.344873	1	1	1472.58	1925.06	0.386551	1	1
COGR_14546.1	7658.88	3095.72	-1.30686	0.01655	0.0470346	3095.72	1545.93	-1.0018	0.13845	0.219026	1545.93	3960.98	1.35738	0.0574	0.119699	3960.98	4782.11	0.27179	0.5762	0.648947	4782.11	4246.27	-0.171453	0.72295	0.775008
COGR_14547.1	0	582.334	Inf	1	1	582.334	393.352	-0.566027	1	1	393.352	99.1974	-1.98745	1	1	99.1974	197.417	0.992872	1	1	197.417	529.594	1.42364	1	1
COGR_14548.1	0	206.889	Inf	1	1	206.889	0	#NAME?	1	1	0	672.072	Inf	1	1	672.072	259.627	-1.37217	1	1	259.627	713.311	1.45809	1	1
COGR_14549.1	0	0	0	1	1	0	0	0	1	1	0	0	0	1	1	0	0	0	1	1	0	0	0	1	1
COGR_14550.1	0	612.689	Inf	1	1	612.689	1202.74	0.973093	1	1	1202.74	790.221	-0.605991	1	1	790.221	868.747	0.13668	1	1	868.747	1033.67	0.250771	1	1
COGR_14551.1	183.906	432.839	1.23486	1	1	432.839	129.247	-1.7437	1	1	129.247	476.294	1.88172	1	1	476.294	861.307	0.854674	1	1	861.307	433.568	-0.990269	1	1
COGR_14552.1	0	0	0	1	1	0	0	0	1	1	0	409.705	Inf	1	1	409.705	376.934	-0.120276	1	1	376.934	706.559	0.906499	1	1
COGR_14553.1	0	356.611	Inf	1	1	356.611	0	#NAME?	1	1	0	0	0	1	1	0	589.766	Inf	1	1	589.766	499.651	-0.239222	1	1
COGR_14554.1	0	835.784	Inf	1	1	835.784	366.173	-1.1906	1	1	366.173	95.9359	-1.93238	1	1	95.9359	711.767	2.89126	1	1	711.767	900.249	0.338919	1	1
COGR_14555.1	2577590000	704288000	-1.87178	0.00305	0.0113894	704288000	0	#NAME?	5e-05	0.000269544	0	110484000	Inf	0.0376	0.0886004	110484000	0	#NAME?	0.0383	0.0897794	0	1640080000	Inf	1	1
COGR_14556.1	0	0	0	1	1	0	286.579	Inf	1	1	286.579	219.497	-0.384733	1	1	219.497	880.392	2.00395	1	1	880.392	690.149	-0.351239	1	1
COGR_14557.1	0	2011.57	Inf	5e-05	0.000269544	2011.57	781.436	-1.36412	0.0685	0.135077	781.436	995.73	0.349626	1	1	995.73	1367	0.457186	1	1	1367	990.409	-0.464915	1	1
COGR_14558.1	0	0	0	1	1	0	0	0	1	1	0	0	0	1	1	0	0	0	1	1	0	64.5008	Inf	1	1
COGR_14559.1	0	678.353	Inf	1	1	678.353	5266.76	2.95681	0.00555	0.0191945	5266.76	2050.84	-1.3607	0.0116	0.0356728	2050.84	689.039	-1.57356	0.04355	0.0987895	689.039	223.223	-1.6261	1	1
COGR_14560.1	0	621.079	Inf	1	1	621.079	574.685	-0.112005	1	1	574.685	712.229	0.30957	1	1	712.229	1018.54	0.516087	1	1	1018.54	1379	0.437125	1	1
COGR_14561.1	316.791	559.248	0.819954	1	1	559.248	144.928	-1.94815	1	1	144.928	1621.12	3.48357	1	1	1621.12	3698.13	1.18981	0.0397	0.0922912	3698.13	6342.79	0.77832	0.1021	0.173879
COGR_14562.1	0	0	0	1	1	0	1562.45	Inf	1	1	1562.45	979.653	-0.673472	1	1	979.653	894.94	-0.13048	1	1	894.94	766.294	-0.223892	1	1
COGR_14563.1	3595.68	13281.5	1.88508	0.07835	0.146653	13281.5	4907.05	-1.43648	0.0982	0.170598	4907.05	4611.6	-0.0895894	1	1	4611.6	7197.06	0.642141	0.4036	0.478589	7197.06	7400.7	0.0402527	0.9495	0.95545
COGR_14564.1	310.479	698.414	1.16959	1	1	698.414	1230.82	0.817467	1	1	1230.82	1802.43	0.550323	1	1	1802.43	1681.63	-0.100088	1	1	1681.63	850.388	-0.983665	1	1
COGR_14565.1	0	0	0	1	1	0	0	0	1	1	0	0	0	1	1	0	148.586	Inf	1	1	148.586	393.145	1.40377	1	1
COGR_14566.1	0	0	0	1	1	0	0	0	1	1	0	81.0309	Inf	1	1	81.0309	200.927	1.31013	1	1	200.927	546.862	1.4445	1	1
COGR_14567.1	0	152.386	Inf	1	1	152.386	606.445	1.99265	1	1	606.445	58.8211	-3.36597	1	1	58.8211	440.385	2.90436	1	1	440.385	901.723	1.03392	1	1
COGR_14568.1	0	4235.62	Inf	5e-05	0.000269544	4235.62	1237.89	-1.7747	0.0919	0.162414	1237.89	1406.2	0.183924	1	1	1406.2	299.69	-2.23026	1	1	299.69	532.417	0.829086	1	1
COGR_14569.1	674516000	166205000	-2.02089	0.0001	0.000512073	166205000	690665000	2.05503	0.0001	0.000512073	690665000	6284250000	3.18568	5e-05	0.000269544	6284250000	18242000000	1.53745	0.001	0.00411722	18242000000	17814300000	-0.0342321	0.9457	0.953333
COGR_14570.1	0	0	0	1	1	0	0	0	1	1	0	744.735	Inf	1	1	744.735	557.227	-0.418462	1	1	557.227	605.904	0.120825	1	1
COGR_14571.1	0	0	0	1	1	0	0	0	1	1	0	0	0	1	1	0	605.643	Inf	1	1	605.643	2420.1	1.99853	1	1
COGR_14572.1	699.321	5294.81	2.92055	0.0114	0.0351058	5294.81	2613.49	-1.0186	0.05105	0.11088	2613.49	1194.6	-1.12945	0.10065	0.173115	1194.6	999.091	-0.257835	1	1	999.091	389.502	-1.35899	1	1
COGR_14573.1	0	221.125	Inf	1	1	221.125	581.276	1.39436	1	1	581.276	804.958	0.469689	1	1	804.958	439.556	-0.872865	1	1	439.556	422.606	-0.0567335	1	1
COGR_14574.1	0	0	0	1	1	0	221.921	Inf	1	1	221.921	0	#NAME?	1	1	0	0	0	1	1	0	105.462	Inf	1	1
COGR_14575.1	569.854	1763.48	1.62976	0.0119	0.0363467	1763.48	2704.04	0.616693	0.18835	0.273568	2704.04	1976.79	-0.451961	0.32125	0.397671	1976.79	1923.35	-0.0395366	0.929	0.942942	1923.35	1036.97	-0.891244	0.0805	0.149557
COGR_14576.1	0	202.543	Inf	1	1	202.543	266.214	0.394359	1	1	266.214	0	#NAME?	1	1	0	148.586	Inf	1	1	148.586	357.202	1.26545	1	1
COGR_14577.1	2018.4	0	#NAME?	1	1	0	4309.94	Inf	1	1	4309.94	895.112	-2.26753	1	1	895.112	3878.06	2.1152	0.2449	0.316646	3878.06	1885.96	-1.04004	0.3514	0.428008
COGR_14578.1	405.954	565.331	0.477778	1	1	565.331	0	#NAME?	1	1	0	788.544	Inf	1	1	788.544	912.689	0.210932	1	1	912.689	1195.81	0.389793	1	1
COGR_14579.1	0	1322.25	Inf	1	1	1322.25	0	#NAME?	1	1	0	1317.07	Inf	1	1	1317.07	446.429	-1.56083	1	1	446.429	1012.06	1.18079	1	1
COGR_14580.1	0	0	0	1	1	0	0	0	1	1	0	52.617	Inf	1	1	52.617	468.956	3.15585	1	1	468.956	772.454	0.719998	1	1
COGR_14581.1	4178.17	216.167	-4.27265	0.23195	0.304523	216.167	11466	5.72907	0.23195	0.304523	11466	81710.3	2.83316	5e-05	0.000269544	81710.3	57686.7	-0.502281	0.23205	0.304523	57686.7	36967.8	-0.64197	0.11365	0.189811
COGR_14582.1	0	1047.59	Inf	1	1	1047.59	1149.76	0.134261	1	1	1149.76	419.296	-1.4553	1	1	419.296	1784.7	2.08964	1	1	1784.7	1160.43	-0.62102	1	1
COGR_14583.1	0	980.501	Inf	1	1	980.501	9164.62	3.22448	0.2325	0.30458	9164.62	6856.4	-0.418624	0.5911	0.66274	6856.4	3258.78	-1.07312	0.2474	0.318896	3258.78	4205.99	0.368115	0.65955	0.720792
COGR_14584.1	0	1430.43	Inf	1	1	1430.43	0	#NAME?	1	1	0	595.184	Inf	1	1	595.184	446.26	-0.415453	1	1	446.26	692.93	0.634824	1	1
COGR_14585.1	0	1419.15	Inf	1	1	1419.15	0	#NAME?	1	1	0	88.1935	Inf	1	1	88.1935	86.8788	-0.0216672	1	1	86.8788	71.9194	-0.272625	1	1
COGR_14586.1	0	0	0	1	1	0	0	0	1	1	0	0	0	1	1	0	0	0	1	1	0	0	0	1	1
COGR_14587.1	2310.32	0	#NAME?	1	1	0	0	0	1	1	0	0	0	1	1	0	66.3164	Inf	1	1	66.3164	300.989	2.18227	1	1
COGR_14588.1	103.679	402.452	1.9567	1	1	402.452	221.837	-0.859315	1	1	221.837	190.825	-0.217251	1	1	190.825	207.384	0.120056	1	1	207.384	239.448	0.207404	1	1
COGR_14589.1	19605.3	348.485	-5.814	0.23195	0.304523	348.485	458.035	0.394359	1	1	458.035	487.514	0.0899869	1	1	487.514	822.17	0.753994	1	1	822.17	653.534	-0.331174	1	1
COGR_14590.1	0	115.092	Inf	1	1	115.092	504.071	2.13084	1	1	504.071	213.861	-1.23695	1	1	213.861	555.139	1.37617	1	1	555.139	483.412	-0.199595	1	1
COGR_14591.1	640.291	221.95	-1.5285	1	1	221.95	391.571	0.81904	1	1	391.571	327.454	-0.257981	1	1	327.454	257.72	-0.345485	1	1	257.72	403.842	0.647985	1	1
COGR_14592.1	1180.51	59.4372	-4.3119	1	1	59.4372	84.8721	0.513924	1	1	84.8721	28.1544	-1.59193	1	1	28.1544	205.529	2.86791	1	1	205.529	339.433	0.723783	1	1
COGR_14593.1	0	772.891	Inf	1	1	772.891	719.484	-0.103302	1	1	719.484	450.853	-0.674305	1	1	450.853	959.602	1.08978	1	1	959.602	1376.42	0.520414	1	1
COGR_14594.1	91.6599	63.8041	-0.522641	1	1	63.8041	414.377	2.69922	1	1	414.377	95.4221	-2.11855	1	1	95.4221	247.681	1.37609	1	1	247.681	364.06	0.555691	1	1
COGR_14595.1	202.257	245.481	0.279423	1	1	245.481	160.925	-0.609218	1	1	160.925	141.078	-0.189896	1	1	141.078	784.609	2.47548	1	1	784.609	964.641	0.298019	1	1
COGR_14596.1	0	0	0	1	1	0	325.475	Inf	1	1	325.475	0	#NAME?	1	1	0	115.067	Inf	1	1	115.067	432.195	1.90921	1	1
COGR_14597.1	747.904	82.3516	-3.18299	1	1	82.3516	351.741	2.09465	1	1	351.741	1415.52	2.00875	1	1	1415.52	1413.1	-0.00246457	1	1	1413.1	1284.08	-0.138127	1	1
COGR_14598.1	1106.13	0	#NAME?	1	1	0	23597.7	Inf	5e-05	0.000269544	23597.7	221639	3.2315	5e-05	0.000269544	221639	105266	-1.07418	0.01115	0.0346204	105266	88144.3	-0.256096	0.52055	0.595388
COGR_14599.1	2944.11	17051.8	2.53402	0.20655	0.282952	17051.8	29887.7	0.809627	0.26515	0.337136	29887.7	35241.4	0.237718	0.70725	0.760353	35241.4	14949.3	-1.23719	0.04955	0.108884	14949.3	13260.2	-0.172982	0.7699	0.816385
COGR_14600.1	548.38	565.377	0.0440384	1	1	565.377	1911.49	1.75741	0.0554	0.117379	1911.49	1018.26	-0.908591	0.16355	0.245434	1018.26	807.656	-0.334293	1	1	807.656	426.34	-0.921737	1	1
COGR_14601.1	1364.97	759.879	-0.845027	1	1	759.879	1160.83	0.61131	1	1	1160.83	514.659	-1.17346	1	1	514.659	838.035	0.703392	1	1	838.035	589.383	-0.507803	1	1
COGR_14602.1	0	284.911	Inf	1	1	284.911	282.477	-0.0123758	1	1	282.477	419.084	0.569107	1	1	419.084	473.132	0.175003	1	1	473.132	1181.63	1.32046	1	1
COGR_14603.1	77.984	108.567	0.477341	1	1	108.567	93.0719	-0.222173	1	1	93.0719	139.707	0.585991	1	1	139.707	196.263	0.49038	1	1	196.263	747.092	1.9285	1	1
COGR_14604.1	223.001	155.249	-0.522466	1	1	155.249	266.146	0.777634	1	1	266.146	59.7628	-2.1549	1	1	59.7628	276.348	2.20917	1	1	276.348	568.044	1.03952	1	1
COGR_14605.1	0	600.989	Inf	1	1	600.989	299.484	-1.00486	1	1	299.484	173.983	-0.783528	1	1	173.983	686.647	1.98062	1	1	686.647	1977.44	1.526	0.03055	0.0760536
COGR_14606.1	0	0	0	1	1	0	0	0	1	1	0	103.906	Inf	1	1	103.906	370.337	1.83356	1	1	370.337	258.67	-0.517724	1	1
COGR_14607.1	22350.8	167213	2.90329	5e-05	0.000269544	167213	175706	0.0714792	0.8002	0.840794	175706	155417	-0.177021	0.5383	0.612708	155417	184543	0.247814	0.37985	0.455658	184543	381207	1.04662	5e-05	0.000269544
COGR_14608.1	0	0	0	1	1	0	0	0	1	1	0	0	0	1	1	0	449.364	Inf	1	1	449.364	132.096	-1.7663	1	1
COGR_14609.1	0	0	0	1	1	0	477.521	Inf	1	1	477.521	95.9359	-2.31542	1	1	95.9359	289.384	1.59284	1	1	289.384	100.466	-1.52628	1	1
COGR_14610.1	0	547.177	Inf	1	1	547.177	1801.78	1.71934	0.0381	0.0894972	1801.78	855.609	-1.0744	0.09965	0.172318	855.609	739.197	-0.210992	1	1	739.197	949.162	0.360694	1	1
COGR_14611.1	0	117.668	Inf	1	1	117.668	558.116	2.24585	1	1	558.116	93.9547	-2.57053	1	1	93.9547	420.745	2.16291	1	1	420.745	209.262	-1.00763	1	1
COGR_14612.1	33633.3	1077.14	-4.96462	5e-05	0.000269544	1077.14	3203.71	1.57254	0.00575	0.0197948	3203.71	2893.45	-0.146949	0.74265	0.792991	2893.45	9888.78	1.773	0.0004	0.0018129	9888.78	16244.5	0.716083	0.1193	0.196865
COGR_14613.1	305.908	212.983	-0.522355	1	1	212.983	924.966	2.11866	1	1	924.966	1846.75	0.997519	1	1	1846.75	2081.64	0.172727	0.80225	0.842344	2081.64	5658.8	1.44278	0.02445	0.0642098
COGR_14614.1	66.0787	159.229	1.26885	1	1	159.229	60.4553	-1.39716	1	1	60.4553	287.996	2.25211	1	1	287.996	159.571	-0.851852	1	1	159.571	256.072	0.682349	1	1
COGR_14615.1	198.026	0	#NAME?	1	1	0	840.114	Inf	1	1	840.114	53.9623	-3.96056	1	1	53.9623	202.456	1.90759	1	1	202.456	662.472	1.71025	1	1
COGR_14616.1	0	345.712	Inf	1	1	345.712	421.917	0.287386	1	1	421.917	244.429	-0.787543	1	1	244.429	497.774	1.02608	1	1	497.774	208.175	-1.25769	1	1
COGR_14617.1	461.702	294.767	-0.647386	1	1	294.767	486.933	0.724147	1	1	486.933	463.97	-0.0696926	1	1	463.97	479.361	0.0470805	1	1	479.361	687.029	0.519259	1	1
COGR_14618.1	263.361	1093.67	2.05407	1	1	1093.67	887.719	-0.301004	1	1	887.719	720.168	-0.301769	1	1	720.168	837.273	0.217365	1	1	837.273	1354.98	0.694502	1	1
COGR_14619.1	0	0	0	1	1	0	0	0	1	1	0	100.718	Inf	1	1	100.718	155.57	0.627238	1	1	155.57	354.009	1.18622	1	1
COGR_14620.1	0	344.847	Inf	1	1	344.847	492.417	0.513924	1	1	492.417	0	#NAME?	1	1	0	198.708	Inf	1	1	198.708	1332.6	2.74552	1	1
COGR_14621.1	0	1554.59	Inf	1	1	1554.59	619.219	-1.32801	1	1	619.219	736.832	0.250885	1	1	736.832	1102.7	0.581635	1	1	1102.7	964.77	-0.192785	1	1
COGR_14622.1	376.002	0	#NAME?	1	1	0	1022.35	Inf	1	1	1022.35	254.179	-2.00797	1	1	254.179	200.42	-0.342817	1	1	200.42	347.003	0.791921	1	1
COGR_14623.1	0	0	0	1	1	0	0	0	1	1	0	653.828	Inf	1	1	653.828	319.263	-1.03417	1	1	319.263	277.312	-0.203238	1	1
COGR_14624.1	1317.44	506.218	-1.3799	1	1	506.218	321.182	-0.656368	1	1	321.182	517.187	0.687295	1	1	517.187	723.145	0.483599	1	1	723.145	1312.77	0.860259	1	1
COGR_14625.1	0	1394.18	Inf	1	1	1394.18	2210.52	0.664972	1	1	2210.52	3422.83	0.630803	0.45705	0.533185	3422.83	1086.52	-1.65547	0.107	0.18099	1086.52	2407.6	1.14787	0.23235	0.304561
COGR_14626.1	303.672	0	#NAME?	1	1	0	563.517	Inf	1	1	563.517	1152.55	1.0323	1	1	1152.55	427.103	-1.43217	1	1	427.103	700.321	0.713432	1	1
COGR_14627.1	6043.46	0	#NAME?	0.00045	0.00199527	0	0	0	1	1	0	183.873	Inf	1	1	183.873	672.349	1.8705	1	1	672.349	494.242	-0.443992	1	1
COGR_14628.1	664.947	489.389	-0.442257	1	1	489.389	655.171	0.420889	1	1	655.171	300.158	-1.12615	1	1	300.158	1927.59	2.68301	0.1387	0.219267	1927.59	4564.89	1.24378	0.04525	0.10162
COGR_14629.1	0	0	0	1	1	0	798.247	Inf	1	1	798.247	456.051	-0.807641	1	1	456.051	302.25	-0.593453	1	1	302.25	473.239	0.646828	1	1
COGR_14630.1	0	0	0	1	1	0	1628.24	Inf	1	1	1628.24	0	#NAME?	1	1	0	0	0	1	1	0	0	0	1	1
COGR_14631.1	955.962	245.029	-1.964	1	1	245.029	0	#NAME?	1	1	0	0	0	1	1	0	34.4549	Inf	1	1	34.4549	305.45	3.14815	1	1
COGR_14632.1	0	0	0	1	1	0	529.611	Inf	1	1	529.611	865.421	0.708468	1	1	865.421	291.387	-1.57047	1	1	291.387	733.516	1.33189	1	1
COGR_14633.1	82.2279	826.262	3.3289	1	1	826.262	551.619	-0.582928	1	1	551.619	521.411	-0.0812504	1	1	521.411	742.725	0.510406	1	1	742.725	946.12	0.349196	1	1
COGR_14634.1	0	146.325	Inf	1	1	146.325	633.686	2.11459	1	1	633.686	94.8069	-2.7407	1	1	94.8069	104.553	0.141166	1	1	104.553	603.651	2.52949	1	1
COGR_14635.1	2616.38	0	#NAME?	1	1	0	1688.32	Inf	1	1	1688.32	63148.1	5.22508	0.0708	0.137184	63148.1	28043.9	-1.17105	0.00935	0.029984	28043.9	30148.7	0.104407	0.80705	0.846988
COGR_14636.1	0	372.867	Inf	1	1	372.867	266.214	-0.486076	1	1	266.214	0	#NAME?	1	1	0	213.413	Inf	1	1	213.413	386.181	0.855632	1	1
COGR_14637.1	0	0	0	1	1	0	0	0	1	1	0	284.693	Inf	1	1	284.693	661.166	1.2156	1	1	661.166	443.579	-0.575821	1	1
COGR_14638.1	8261.83	305.08	-4.7592	0.04045	0.0931676	305.08	755.02	1.30733	1	1	755.02	555.3	-0.443246	1	1	555.3	505.233	-0.136318	1	1	505.233	702.846	0.476258	1	1
COGR_14639.1	17075.7	49627.5	1.53919	0.0002	0.000979521	49627.5	43662.3	-0.184752	0.63325	0.698844	43662.3	35751.2	-0.288398	0.4653	0.541966	35751.2	45957.1	0.362297	0.36205	0.438517	45957.1	31810.6	-0.530782	0.1827	0.269849
COGR_14640.1	0	0	0	1	1	0	701.876	Inf	1	1	701.876	332.03	-1.0799	1	1	332.03	273.116	-0.281801	1	1	273.116	318.493	0.221746	1	1
COGR_14641.1	0	159.972	Inf	1	1	159.972	484.501	1.59868	1	1	484.501	932.51	0.944621	1	1	932.51	611.629	-0.608462	1	1	611.629	954.59	0.642224	1	1
COGR_14642.1	0	157.505	Inf	1	1	157.505	109.296	-0.527154	1	1	109.296	88.073	-0.311475	1	1	88.073	129.03	0.550936	1	1	129.03	118.875	-0.118258	1	1
COGR_14643.1	478.698	84.4946	-2.50218	1	1	84.4946	2078.99	4.62088	0.23195	0.304523	2078.99	19331.3	3.21698	5e-05	0.000269544	19331.3	16839.6	-0.199075	0.6293	0.69551	16839.6	10401	-0.695133	0.101	0.173134
COGR_14644.1	269.32	147.38	-0.86978	1	1	147.38	262.909	0.835022	1	1	262.909	83.3744	-1.65689	1	1	83.3744	276.963	1.73201	1	1	276.963	332.773	0.264846	1	1
COGR_14645.1	0	110.118	Inf	1	1	110.118	333.535	1.5988	1	1	333.535	199.709	-0.739938	1	1	199.709	279.532	0.48511	1	1	279.532	437.178	0.645209	1	1
COGR_14646.1	239.994	131.331	-0.869794	1	1	131.331	77.3751	-0.763266	1	1	77.3751	312.07	2.01193	1	1	312.07	173.479	-0.847106	1	1	173.479	432.932	1.31938	1	1
COGR_14647.1	0	246.543	Inf	1	1	246.543	266.924	0.11459	1	1	266.924	332.7	0.317795	1	1	332.7	347.814	0.0640915	1	1	347.814	266.217	-0.385713	1	1
COGR_14648.1	0	372.867	Inf	1	1	372.867	0	#NAME?	1	1	0	435.012	Inf	1	1	435.012	99.5471	-2.1276	1	1	99.5471	256.714	1.36671	1	1
COGR_14649.1	647.649	0	#NAME?	1	1	0	609.353	Inf	1	1	609.353	620.385	0.0258868	1	1	620.385	44.6379	-3.79682	1	1	44.6379	241.862	2.43784	1	1
COGR_14650.1	0	0	0	1	1	0	0	0	1	1	0	329.298	Inf	1	1	329.298	444.151	0.431655	1	1	444.151	2166.52	2.28626	0.05735	0.119699
COGR_14651.1	126.363	392.477	1.63503	1	1	392.477	658.127	0.745758	1	1	658.127	1884.56	1.51779	0.053	0.114119	1884.56	2709.73	0.523916	0.32325	0.399706	2709.73	8581.21	1.66303	0.0007	0.00298596
COGR_14652.1	0	2081.43	Inf	5e-05	0.000269544	2081.43	478.373	-2.12136	0.05695	0.119203	478.373	2448.69	2.3558	0.0409	0.0941077	2448.69	3146.73	0.361841	0.4775	0.554166	3146.73	3590.78	0.190445	0.6956	0.751132
COGR_14653.1	0	0	0	1	1	0	0	0	1	1	0	0	0	1	1	0	0	0	1	1	0	287.976	Inf	1	1
COGR_14654.1	2565.67	2101.7	-0.287783	1	1	2101.7	11458.1	2.44674	0.06065	0.123936	11458.1	147496	3.68623	5e-05	0.000269544	147496	79729.8	-0.887483	0.0339	0.0815923	79729.8	76204.5	-0.0652425	0.87275	0.895864
COGR_14655.1	0	0	0	1	1	0	244.515	Inf	1	1	244.515	0	#NAME?	1	1	0	704.626	Inf	1	1	704.626	1665.63	1.24114	1	1
COGR_14656.1	0	0	0	1	1	0	0	0	1	1	0	0	0	1	1	0	146.126	Inf	1	1	146.126	474.677	1.69973	1	1
COGR_14657.1	663.071	0	#NAME?	1	1	0	3176.92	Inf	5e-05	0.000269544	3176.92	2587.12	-0.29628	0.6619	0.722229	2587.12	1272.09	-1.02414	0.1939	0.273725	1272.09	349.592	-1.86346	1	1
COGR_14658.1	402.534	448.473	0.155909	1	1	448.473	697.276	0.636709	1	1	697.276	309.731	-1.17072	1	1	309.731	422.238	0.447042	1	1	422.238	1082.64	1.35843	1	1
COGR_14659.1	1514.45	272.198	-2.47607	1	1	272.198	0	#NAME?	1	1	0	160.039	Inf	1	1	160.039	164.977	0.0438356	1	1	164.977	679.388	2.04198	1	1
COGR_14660.1	1699.09	0	#NAME?	1	1	0	0	0	1	1	0	38.1893	Inf	1	1	38.1893	96.8432	1.34248	1	1	96.8432	390.123	2.01021	1	1
COGR_14661.1	0	639.674	Inf	1	1	639.674	457.91	-0.482273	1	1	457.91	616.854	0.429864	1	1	616.854	232.813	-1.40576	1	1	232.813	695.852	1.57961	1	1
COGR_14662.1	0	803.895	Inf	1	1	803.895	2102.12	1.38677	0.0562	0.118404	2102.12	2000.71	-0.0713342	0.88395	0.906119	2000.71	4004.49	1.00111	0.0483	0.106659	4004.49	4846.71	0.275389	0.53945	0.613706
COGR_14663.1	0	1189.2	Inf	1	1	1189.2	0	#NAME?	1	1	0	0	0	1	1	0	174.077	Inf	1	1	174.077	514.253	1.56275	1	1
COGR_14664.1	0	0	0	1	1	0	2674.94	Inf	1	1	2674.94	0	#NAME?	1	1	0	233.915	Inf	1	1	233.915	1220.35	2.38324	1	1
COGR_14665.1	0	0	0	1	1	0	0	0	1	1	0	0	0	1	1	0	84.5891	Inf	1	1	84.5891	246.348	1.54215	1	1
COGR_14666.1	0	0	0	1	1	0	428.128	Inf	1	1	428.128	268.22	-0.674625	1	1	268.22	115.838	-1.2113	1	1	115.838	926.695	2.99998	1	1
COGR_14667.1	0	89.1819	Inf	1	1	89.1819	317.386	1.83142	1	1	317.386	247.139	-0.360915	1	1	247.139	437.623	0.824365	1	1	437.623	871.853	0.994397	1	1
COGR_14668.1	48.7515	83.5395	0.777014	1	1	83.5395	89.2038	0.0946467	1	1	89.2038	64.2429	-0.473569	1	1	64.2429	357.82	2.47763	1	1	357.82	374.914	0.0673252	1	1
COGR_14669.1	0	0	0	1	1	0	0	0	1	1	0	1059.43	Inf	1	1	1059.43	944.588	-0.165527	1	1	944.588	1205.52	0.351901	1	1
COGR_14670.1	253.885	162.678	-0.642159	1	1	162.678	0	#NAME?	1	1	0	165.163	Inf	1	1	165.163	204.588	0.308836	1	1	204.588	823.564	2.00916	1	1
COGR_14671.1	758.176	253.185	-1.58234	1	1	253.185	0	#NAME?	1	1	0	510.787	Inf	1	1	510.787	803.156	0.652959	1	1	803.156	2130.89	1.4077	0.0845	0.154436
COGR_14672.1	739.849	3901.56	2.39875	0.0411	0.0943747	3901.56	1699.02	-1.19935	0.0737	0.140882	1699.02	1338.34	-0.344254	1	1	1338.34	3184.06	1.25042	0.08415	0.154172	3184.06	2646.91	-0.266558	0.62985	0.695775
COGR_14673.1	0	187.856	Inf	1	1	187.856	200.277	0.0923739	1	1	200.277	218.771	0.127423	1	1	218.771	244.397	0.159801	1	1	244.397	236.16	-0.0494588	1	1
COGR_14674.1	0	2904.22	Inf	1	1	2904.22	5723.73	0.978805	1	1	5723.73	6364.44	0.153078	0.8587	0.884983	6364.44	4401.9	-0.531908	0.49585	0.571626	4401.9	4585.25	0.0588755	0.9309	0.944343
COGR_14675.1	236.206	101.196	-1.22289	1	1	101.196	612.093	2.5966	1	1	612.093	1091.76	0.834827	1	1	1091.76	484.643	-1.17165	1	1	484.643	987.749	1.02722	1	1
COGR_14676.1	1902.41	1208.8	-0.654249	1	1	1208.8	2752.96	1.1874	0.07045	0.137184	2752.96	1893.84	-0.539668	0.3403	0.417118	1893.84	1451.41	-0.383861	1	1	1451.41	1091.04	-0.411756	1	1
COGR_14677.1	86.9602	0	#NAME?	1	1	0	0	0	1	1	0	0	0	1	1	0	186.905	Inf	1	1	186.905	322.099	0.785196	1	1
COGR_14678.1	0	0	0	1	1	0	74.2033	Inf	1	1	74.2033	299.521	2.0131	1	1	299.521	249.058	-0.26617	1	1	249.058	474.838	0.930952	1	1
COGR_14679.1	0	3678.03	Inf	5e-05	0.000269544	3678.03	2114	-0.798956	0.1947	0.273725	2114	580.875	-1.86368	1	1	580.875	859.734	0.565662	1	1	859.734	638.203	-0.429875	1	1
COGR_14680.1	0	0	0	1	1	0	0	0	1	1	0	0	0	1	1	0	288.769	Inf	1	1	288.769	331.696	0.199944	1	1
COGR_14681.1	1104.77	8302.67	2.90983	0.02545	0.0660642	8302.67	4042.75	-1.03824	0.077	0.145172	4042.75	4740.02	0.229557	0.69835	0.752584	4740.02	6208.42	0.389335	0.46615	0.542675	6208.42	3906.86	-0.668218	0.20205	0.278314
COGR_14682.1	0	348.485	Inf	1	1	348.485	0	#NAME?	1	1	0	0	0	1	1	0	37.1749	Inf	1	1	37.1749	110.414	1.57052	1	1
COGR_14683.1	2750.14	1383.12	-0.991582	0.26025	0.331845	1383.12	953.036	-0.537322	1	1	953.036	79.6085	-3.58154	1	1	79.6085	578.372	2.861	1	1	578.372	437.655	-0.402205	1	1
COGR_14684.1	0	246.639	Inf	1	1	246.639	363.083	0.557902	1	1	363.083	224.341	-0.694608	1	1	224.341	101.433	-1.14517	1	1	101.433	274.849	1.43812	1	1
COGR_14685.1	2877.23	913.745	-1.65482	0.0077	0.0253806	913.745	769.183	-0.248466	1	1	769.183	81.2149	-3.24351	1	1	81.2149	430.877	2.40746	1	1	430.877	748.022	0.795805	1	1
COGR_14686.1	0	0	0	1	1	0	0	0	1	1	0	59.0871	Inf	1	1	59.0871	1365.44	4.53038	1	1	1365.44	1296.17	-0.075109	1	1
COGR_14687.1	0	0	0	1	1	0	192.195	Inf	1	1	192.195	0	#NAME?	1	1	0	781.005	Inf	1	1	781.005	1970.18	1.33493	0.1062	0.180043
COGR_14688.1	0	1849.85	Inf	1	1	1849.85	860.923	-1.10345	1	1	860.923	0	#NAME?	1	1	0	565.925	Inf	1	1	565.925	550.567	-0.0396902	1	1
COGR_14689.1	1192.62	7441.94	2.64154	0.03525	0.0842403	7441.94	1783.11	-2.06129	0.0301	0.0756031	1783.11	1223.22	-0.543706	1	1	1223.22	4873.43	1.99425	0.0531	0.114119	4873.43	5612.8	0.203783	0.7016	0.755001
COGR_14690.1	0	537.148	Inf	1	1	537.148	660.376	0.297967	1	1	660.376	848.779	0.362101	1	1	848.779	1524.08	0.844473	1	1	1524.08	1117.06	-0.448231	1	1
COGR_14691.1	0	2823.06	Inf	5e-05	0.000269544	2823.06	3747.54	0.408681	0.5515	0.62457	3747.54	4561.09	0.283436	0.6323	0.698139	4561.09	3712.04	-0.297167	0.5894	0.661493	3712.04	1638.55	-1.17979	0.09715	0.170088
COGR_14692.1	0	113.958	Inf	1	1	113.958	0	#NAME?	1	1	0	45.6638	Inf	1	1	45.6638	291.665	2.67519	1	1	291.665	205.018	-0.508565	1	1
COGR_14693.1	0	1347.34	Inf	1	1	1347.34	850.735	-0.663329	1	1	850.735	770.911	-0.142146	1	1	770.911	1535.26	0.99385	1	1	1535.26	1323.85	-0.213742	1	1
COGR_14694.1	1454.38	1636.41	0.170128	1	1	1636.41	1552.12	-0.0762916	1	1	1552.12	1631.71	0.0721459	1	1	1631.71	2089.14	0.356521	1	1	2089.14	704.045	-1.56917	1	1
COGR_14695.1	0	0	0	1	1	0	0	0	1	1	0	703.303	Inf	1	1	703.303	477.661	-0.558159	1	1	477.661	692.337	0.535486	1	1
COGR_14696.1	0	874.248	Inf	1	1	874.248	389.073	-1.168	1	1	389.073	1208.96	1.63566	1	1	1208.96	1428.52	0.240747	1	1	1428.52	1377.49	-0.0524787	1	1
COGR_14697.1	0	225.107	Inf	1	1	225.107	0	#NAME?	1	1	0	224.864	Inf	1	1	224.864	965.404	2.10208	1	1	965.404	594.876	-0.698544	1	1
COGR_14698.1	0	607.111	Inf	1	1	607.111	1640.35	1.43397	1	1	1640.35	1637.31	-0.00268123	1	1	1637.31	1435.55	-0.189721	1	1	1435.55	1286.3	-0.158375	1	1
COGR_14699.1	0	0	0	1	1	0	0	0	1	1	0	776.999	Inf	1	1	776.999	378.167	-1.03889	1	1	378.167	554.928	0.553276	1	1
COGR_14700.1	0	0	0	1	1	0	0	0	1	1	0	334.833	Inf	1	1	334.833	437.003	0.384204	1	1	437.003	983.956	1.17095	1	1
COGR_14701.1	1616.75	562.106	-1.52418	1	1	562.106	586.102	0.0603106	1	1	586.102	922.095	0.653764	1	1	922.095	1642.7	0.83308	1	1	1642.7	2439.88	0.570742	0.2979	0.372044
COGR_14702.1	0	379.27	Inf	1	1	379.27	0	#NAME?	1	1	0	2166.34	Inf	1	1	2166.34	1865.43	-0.215748	1	1	1865.43	1536.07	-0.280267	1	1
COGR_14703.1	328.613	148.395	-1.14694	1	1	148.395	323.746	1.12542	1	1	323.746	559.096	0.788234	1	1	559.096	291.094	-0.94161	1	1	291.094	426.887	0.552366	1	1
COGR_14704.1	121.203	343.546	1.50308	1	1	343.546	1161.22	1.75707	1	1	1161.22	919.47	-0.336771	1	1	919.47	671.708	-0.452969	1	1	671.708	508.307	-0.402134	1	1
COGR_14705.1	237.066	203.122	-0.222946	1	1	203.122	218.907	0.107973	1	1	218.907	369.883	0.75675	1	1	369.883	273.851	-0.43368	1	1	273.851	269.829	-0.021342	1	1
COGR_14706.1	257.823	3011.95	3.54624	0.05475	0.116221	3011.95	2142.38	-0.491482	0.353	0.429175	2142.38	1256.92	-0.769318	0.18685	0.273568	1256.92	1329.13	0.0805915	1	1	1329.13	1016.73	-0.38655	1	1
COGR_14707.1	0	0	0	1	1	0	659.081	Inf	1	1	659.081	1846.39	1.48618	1	1	1846.39	1923	0.058648	0.94215	0.951461	1923	2327.89	0.275664	0.638	0.702362
COGR_14708.1	0	934.567	Inf	1	1	934.567	117.406	-2.99279	1	1	117.406	434.731	1.88861	1	1	434.731	631.902	0.539576	1	1	631.902	660.777	0.0644641	1	1
COGR_14709.1	955.643	93.2442	-3.35739	1	1	93.2442	533.688	2.51691	1	1	533.688	144.448	-1.88544	1	1	144.448	324.787	1.16894	1	1	324.787	1453.9	2.16236	1	1
COGR_14710.1	0	253.185	Inf	1	1	253.185	0	#NAME?	1	1	0	402.051	Inf	1	1	402.051	35.4454	-3.50371	1	1	35.4454	439.788	3.63314	1	1
COGR_14711.1	2869.87	2024.61	-0.503342	0.5096	0.585077	2024.61	610.367	-1.7299	1	1	610.367	662.158	0.1175	1	1	662.158	1090.32	0.719502	1	1	1090.32	939.146	-0.215328	1	1
COGR_14712.1	0	108.609	Inf	1	1	108.609	332.928	1.61606	1	1	332.928	595.746	0.83949	1	1	595.746	193.028	-1.62589	1	1	193.028	373.974	0.954126	1	1
COGR_14713.1	4863.16	0	#NAME?	5e-05	0.000269544	0	4059.79	Inf	0.0002	0.000979521	4059.79	53743.4	3.72661	0.00095	0.00394022	53743.4	23457.7	-1.19602	0.00705	0.0235139	23457.7	8935.07	-1.39251	0.0052	0.0180674
COGR_14714.1	0	0	0	1	1	0	1166.54	Inf	1	1	1166.54	1893.56	0.698863	1	1	1893.56	414.229	-2.1926	1	1	414.229	1259.91	1.60482	1	1
COGR_14715.1	152.86	581.198	1.92682	1	1	581.198	419.588	-0.470055	1	1	419.588	1513.54	1.85088	1	1	1513.54	6621.43	2.12921	0.0019	0.00749333	6621.43	7000.47	0.0803089	0.84925	0.87735
COGR_14716.1	1473.19	0	#NAME?	1	1	0	597.262	Inf	1	1	597.262	0	#NAME?	1	1	0	634.365	Inf	1	1	634.365	1230.4	0.955742	1	1
COGR_14717.1	131.2	367.193	1.48478	1	1	367.193	655.68	0.836453	1	1	655.68	1026.02	0.645999	1	1	1026.02	1904.31	0.892203	0.0572	0.119608	1904.31	978.173	-0.961103	0.04275	0.0972692
COGR_14718.1	0	1982.46	Inf	1	1	1982.46	4932.39	1.31499	1	1	4932.39	1729.56	-1.51188	1	1	1729.56	550.555	-1.65145	1	1	550.555	1385.48	1.33143	1	1
COGR_14719.1	0	0	0	1	1	0	0	0	1	1	0	0	0	1	1	0	0	0	1	1	0	83.6649	Inf	1	1
COGR_14720.1	0	0	0	1	1	0	0	0	1	1	0	0	0	1	1	0	123.468	Inf	1	1	123.468	119.469	-0.0475091	1	1
COGR_14721.1	0	4546.45	Inf	1	1	4546.45	0	#NAME?	1	1	0	2051.55	Inf	1	1	2051.55	1751.11	-0.228447	1	1	1751.11	1427.64	-0.294639	1	1
COGR_14722.1	0	0	0	1	1	0	0	0	1	1	0	0	0	1	1	0	98.3127	Inf	1	1	98.3127	342.792	1.80189	1	1
COGR_14722.2	0	0	0	1	1	0	0	0	1	1	0	0	0	1	1	0	62.8674	Inf	1	1	62.8674	154.9	1.30096	1	1
COGR_14723.1	0	215.377	Inf	1	1	215.377	67.6231	-1.67128	1	1	67.6231	0	#NAME?	1	1	0	28.5746	Inf	1	1	28.5746	4.9868	-2.51855	1	1
COGR_14724.1	0	381.123	Inf	1	1	381.123	523.659	0.45837	1	1	523.659	824.112	0.654212	1	1	824.112	965.487	0.228416	1	1	965.487	666.731	-0.534152	1	1
COGR_14724.2	0	97.019	Inf	1	1	97.019	90.3586	-0.102605	1	1	90.3586	356.491	1.98013	1	1	356.491	877.794	1.30002	1	1	877.794	381.227	-1.20323	1	1
COGR_14725.1	0	0	0	1	1	0	551.531	Inf	1	1	551.531	123.188	-2.16258	1	1	123.188	708.617	2.52414	1	1	708.617	760.648	0.102224	1	1
COGR_14726.1	308.633	0	#NAME?	1	1	0	953.591	Inf	1	1	953.591	622.648	-0.614954	1	1	622.648	565.397	-0.139152	1	1	565.397	858.384	0.602358	1	1
COGR_14727.1	3086.14	7279.03	1.23794	0.1569	0.238641	7279.03	9424.93	0.372737	0.5549	0.627788	9424.93	4787.31	-0.977266	0.15855	0.239691	4787.31	5001.12	0.0630343	0.9364	0.94821	5001.12	3957.46	-0.337674	0.6067	0.676183
COGR_14728.1	0	304.808	Inf	1	1	304.808	325.475	0.0946467	1	1	325.475	897.257	1.46297	1	1	897.257	808.863	-0.149625	1	1	808.863	1082.45	0.420334	1	1
COGR_14729.1	0	5869.58	Inf	5e-05	0.000269544	5869.58	19140.1	1.70527	0.01335	0.0398021	19140.1	11803.3	-0.69741	0.1591	0.240038	11803.3	31403.5	1.41174	0.0043	0.0154662	31403.5	14011.1	-1.16435	0.0112	0.0346799
COGR_14730.1	0	0	0	1	1	0	0	0	1	1	0	0	0	1	1	0	33.9802	Inf	1	1	33.9802	401.186	3.56151	1	1
COGR_14731.1	0	945.437	Inf	1	1	945.437	44374.9	5.55262	0.23195	0.304523	44374.9	118543	1.41759	0.00415	0.0150229	118543	71257.2	-0.734303	0.07575	0.143675	71257.2	65474.2	-0.12211	0.7693	0.816385
COGR_14732.1	0	1269.12	Inf	1	1	1269.12	1589.93	0.325139	1	1	1589.93	855.99	-0.893297	1	1	855.99	2664.11	1.63799	0.02335	0.061959	2664.11	2467.25	-0.110746	0.82215	0.858379
COGR_14733.1	0	0	0	1	1	0	1801.93	Inf	1	1	1801.93	5369.97	1.57537	0.08615	0.155805	5369.97	5039.66	-0.091586	0.8702	0.893654	5039.66	4388.81	-0.199498	0.71955	0.771731
COGR_14734.1	0	0	0	1	1	0	43.3062	Inf	1	1	43.3062	0	#NAME?	1	1	0	14.2117	Inf	1	1	14.2117	43.408	1.61088	1	1
COGR_14735.1	0	0	0	1	1	0	0	0	1	1	0	69.2681	Inf	1	1	69.2681	68.318	-0.0199268	1	1	68.318	175.092	1.35778	1	1
COGR_14736.1	0	0	0	1	1	0	202.423	Inf	1	1	202.423	59.3556	-1.76992	1	1	59.3556	499.304	3.07246	1	1	499.304	536.884	0.10469	1	1
COGR_14737.1	0	0	0	1	1	0	0	0	1	1	0	0	0	1	1	0	240.607	Inf	1	1	240.607	408.54	0.763801	1	1
COGR_14738.1	0	535.865	Inf	1	1	535.865	0	#NAME?	1	1	0	0	0	1	1	0	225.628	Inf	1	1	225.628	612.612	1.44103	1	1
COGR_14739.1	0	0	0	1	1	0	0	0	1	1	0	0	0	1	1	0	799.723	Inf	1	1	799.723	3394.38	2.08558	0.16875	0.251892
COGR_14740.1	9189.88	0	#NAME?	5e-05	0.000269544	0	2163.05	Inf	1	1	2163.05	1404.53	-0.622977	1	1	1404.53	1116.58	-0.331003	1	1	1116.58	299.186	-1.89997	1	1
COGR_14741.1	9004.82	722.039	-3.64055	0.06095	0.124334	722.039	1892.05	1.3898	1	1	1892.05	1371.6	-0.464093	1	1	1371.6	217.57	-2.6563	1	1	217.57	166.927	-0.382266	1	1
COGR_14742.1	0	879.942	Inf	1	1	879.942	377.363	-1.22145	1	1	377.363	293.266	-0.363745	1	1	293.266	450.586	0.619594	1	1	450.586	397.579	-0.18056	1	1
COGR_14743.1	0	53.4702	Inf	1	1	53.4702	667.591	3.64216	1	1	667.591	306.073	-1.12509	1	1	306.073	323.934	0.0818215	1	1	323.934	830.422	1.35815	1	1
COGR_14744.1	0	363.926	Inf	1	1	363.926	220.38	-0.723652	1	1	220.38	124.657	-0.822024	1	1	124.657	82.0037	-0.604209	1	1	82.0037	382.56	2.22193	1	1
COGR_14745.1	0	448.197	Inf	1	1	448.197	319.997	-0.486076	1	1	319.997	354.948	0.14955	1	1	354.948	172.091	-1.04443	1	1	172.091	375.641	1.12618	1	1
COGR_14746.1	1078.67	699.569	-0.624721	1	1	699.569	1123.23	0.683115	1	1	1123.23	670.452	-0.744447	1	1	670.452	538.954	-0.314972	1	1	538.954	697.158	0.371322	1	1
COGR_14747.1	50.0431	503.218	3.32994	1	1	503.218	418.426	-0.266211	1	1	418.426	334.041	-0.324947	1	1	334.041	540.156	0.69335	1	1	540.156	458.487	-0.236496	1	1
COGR_14748.1	0	0	0	1	1	0	1107.64	Inf	1	1	1107.64	902.909	-0.294841	1	1	902.909	740.841	-0.285416	1	1	740.841	1249.38	0.75398	1	1
COGR_14749.1	2136.98	397.996	-2.42475	0.01545	0.0450475	397.996	1240.5	1.6401	1	1	1240.5	737.467	-0.750274	1	1	737.467	384.677	-0.938929	1	1	384.677	409.062	0.0886698	1	1
COGR_14750.1	0	508.933	Inf	1	1	508.933	417.56	-0.285491	1	1	417.56	891.99	1.09504	1	1	891.99	1805.28	1.01713	0.08475	0.154641	1805.28	820.811	-1.1371	0.0529	0.114016
COGR_14751.1	3763.97	3290.57	-0.193917	0.6993	0.753247	3290.57	1864.7	-0.819395	0.145	0.225733	1864.7	2165.91	0.216032	0.69965	0.753263	2165.91	2734.9	0.336515	0.5169	0.591645	2734.9	2061.01	-0.408139	0.4349	0.509726
COGR_14752.1	238.351	204.252	-0.222733	1	1	204.252	284.466	0.477901	1	1	284.466	63.2337	-2.16949	1	1	63.2337	299.554	2.24405	1	1	299.554	541.876	0.855146	1	1
COGR_14753.1	0	768.417	Inf	1	1	768.417	820.519	0.0946467	1	1	820.519	840.264	0.0343059	1	1	840.264	377.306	-1.15511	1	1	377.306	317.981	-0.246797	1	1
COGR_14754.1	60.3668	197.187	1.70773	1	1	197.187	200.859	0.026623	1	1	200.859	45.1242	-2.15421	1	1	45.1242	329.229	2.86712	1	1	329.229	763.579	1.21369	1	1
COGR_14755.1	1256.49	437.707	-1.52137	1	1	437.707	1047.97	1.25956	1	1	1047.97	45.6638	-4.5204	1	1	45.6638	404.462	3.14688	1	1	404.462	675.124	0.739149	1	1
COGR_14756.1	0	61.9259	Inf	1	1	61.9259	176.851	1.51392	1	1	176.851	116.183	-0.606144	1	1	116.183	396.867	1.77226	1	1	396.867	701.919	0.822648	1	1
COGR_14757.1	1453.33	1743.22	0.262398	1	1	1743.22	2352.65	0.43253	0.53255	0.606584	2352.65	683.898	-1.78244	0.0925	0.163218	683.898	1316.08	0.944398	1	1	1316.08	1710.03	0.377768	1	1
COGR_14758.1	116.466	186.8	0.681588	1	1	186.8	284.035	0.604571	1	1	284.035	467.141	0.717789	1	1	467.141	1288.58	1.46385	1	1	1288.58	830.594	-0.633561	1	1
COGR_14759.1	495.761	1500.29	1.59753	1	1	1500.29	1170.26	-0.358411	1	1	1170.26	2114.53	0.853508	0.085	0.154822	2114.53	4651.23	1.13727	0.01055	0.0330773	4651.23	7342.11	0.658582	0.1109	0.186047
COGR_14760.1	0	0	0	1	1	0	0	0	1	1	0	0	0	1	1	0	0	0	1	1	0	76.2647	Inf	1	1
COGR_14761.1	340.966	0	#NAME?	1	1	0	109.932	Inf	1	1	109.932	333.697	1.60193	1	1	333.697	149.147	-1.16181	1	1	149.147	462.048	1.63131	1	1
COGR_14762.1	0	0	0	1	1	0	0	0	1	1	0	0	0	1	1	0	203.706	Inf	1	1	203.706	751.778	1.88382	1	1
COGR_14763.1	0	81.5965	Inf	1	1	81.5965	203.211	1.3164	1	1	203.211	208.167	0.0347683	1	1	208.167	487.247	1.22691	1	1	487.247	487.166	-0.000240643	1	1
COGR_14764.1	341.363	180.081	-0.922657	1	1	180.081	0	#NAME?	1	1	0	346.739	Inf	1	1	346.739	159.189	-1.12311	1	1	159.189	587.111	1.88289	1	1
COGR_14765.1	0	268.507	Inf	1	1	268.507	0	#NAME?	1	1	0	113.306	Inf	1	1	113.306	111.848	-0.0186895	1	1	111.848	285.516	1.35204	1	1
COGR_14766.1	787.829	362.376	-1.1204	1	1	362.376	187.818	-0.948147	1	1	187.818	136.506	-0.460373	1	1	136.506	9.85288	-3.79228	1	1	9.85288	306.173	4.95766	1	1
COGR_14767.1	14129.9	3926.56	-1.84742	0.0395	0.0919213	3926.56	0	#NAME?	1	1	0	4038.63	Inf	1	1	4038.63	2061.78	-0.969978	1	1	2061.78	1267.91	-0.701439	1	1
COGR_14768.1	209.508	327.957	0.646498	1	1	327.957	303.44	-0.112093	1	1	303.44	328.035	0.112437	1	1	328.035	359.056	0.130359	1	1	359.056	697.893	0.958798	1	1
COGR_14769.1	0	1197.5	Inf	1	1	1197.5	857.539	-0.481754	1	1	857.539	789.077	-0.120036	1	1	789.077	751.428	-0.070531	1	1	751.428	589.584	-0.349938	1	1
COGR_14770.1	0	231.757	Inf	1	1	231.757	304.612	0.394359	1	1	304.612	248.878	-0.291532	1	1	248.878	613.759	1.30223	1	1	613.759	404.689	-0.600858	1	1
COGR_14771.1	0	80.4179	Inf	1	1	80.4179	137.883	0.777854	1	1	137.883	318.253	1.20673	1	1	318.253	177.047	-0.846042	1	1	177.047	244.52	0.465817	1	1
COGR_14772.1	0	252.851	Inf	1	1	252.851	0	#NAME?	1	1	0	371.535	Inf	1	1	371.535	442.062	0.250748	1	1	442.062	570.08	0.366916	1	1
COGR_14773.1	0	104.271	Inf	1	1	104.271	124.575	0.256677	1	1	124.575	120.45	-0.048572	1	1	120.45	267.693	1.15214	1	1	267.693	284.695	0.08884	1	1
COGR_14774.1	0	120.151	Inf	1	1	120.151	0	#NAME?	1	1	0	0	0	1	1	0	268.324	Inf	1	1	268.324	433.718	0.692784	1	1
COGR_14775.1	0	0	0	1	1	0	504.111	Inf	1	1	504.111	1476.27	1.55014	1	1	1476.27	131.224	-3.49185	1	1	131.224	731.125	2.47809	1	1
COGR_14776.1	0	0	0	1	1	0	338.896	Inf	1	1	338.896	285.448	-0.247615	1	1	285.448	329.451	0.206837	1	1	329.451	684.48	1.05494	1	1
COGR_14777.1	0	130.991	Inf	1	1	130.991	344.337	1.39436	1	1	344.337	13460.6	5.28878	0.0708	0.137184	13460.6	14808.6	0.137689	0.7429	0.792991	14808.6	11514.7	-0.362957	0.3955	0.471163
COGR_14778.1	139.345	301.27	1.1124	1	1	301.27	131.124	-1.20012	1	1	131.124	748.652	2.51336	1	1	748.652	1835.57	1.29386	0.0142	0.0421129	1835.57	2494.47	0.442505	0.3187	0.394949
COGR_14779.1	0	0	0	1	1	0	100.888	Inf	1	1	100.888	228.728	1.18088	1	1	228.728	574.461	1.32858	1	1	574.461	404.171	-0.507246	1	1
COGR_14780.1	0	0	0	1	1	0	22016.7	Inf	5e-05	0.000269544	22016.7	1064.23	-4.37072	0.0022	0.00848302	1064.23	0	#NAME?	1	1	0	38.7344	Inf	1	1
COGR_14781.1	0	0	0	1	1	0	0	0	1	1	0	0	0	1	1	0	144.552	Inf	1	1	144.552	175.036	0.276062	1	1
COGR_14782.1	0	0	0	1	1	0	0	0	1	1	0	92.5636	Inf	1	1	92.5636	305.891	1.7245	1	1	305.891	701.104	1.19661	1	1
COGR_14783.1	0	343.391	Inf	1	1	343.391	101.156	-1.76327	1	1	101.156	288.437	1.51167	1	1	288.437	403.931	0.485854	1	1	403.931	455.927	0.174695	1	1
COGR_14784.1	0	422.853	Inf	1	1	422.853	0	#NAME?	1	1	0	685.857	Inf	1	1	685.857	531.711	-0.367263	1	1	531.711	526.244	-0.0149114	1	1
COGR_14785.1	0	1168.9	Inf	1	1	1168.9	727.659	-0.683817	1	1	727.659	172.434	-2.07722	1	1	172.434	732.951	2.08767	1	1	732.951	485.662	-0.593763	1	1
COGR_14786.1	0	0	0	1	1	0	16009	Inf	5e-05	0.000269544	16009	134809	3.07397	0.00015	0.000754362	134809	71813.9	-0.908586	0.0379	0.0891205	71813.9	47223.4	-0.604761	0.14965	0.231053
COGR_14787.1	1309.16	3714.56	1.50455	1	1	3714.56	3663.86	-0.0198256	1	1	3663.86	3058.54	-0.260521	1	1	3058.54	3155.41	0.044984	0.9061	0.924609	3155.41	2298.88	-0.456896	0.6541	0.716577
COGR_14788.1	631.654	584.219	-0.112625	1	1	584.219	841.236	0.526002	1	1	841.236	675.092	-0.317427	1	1	675.092	381.23	-0.824421	1	1	381.23	395.444	0.0528111	1	1
COGR_14789.1	0	0	0	1	1	0	0	0	1	1	0	0	0	1	1	0	798.338	Inf	1	1	798.338	1240.03	0.635302	1	1
COGR_14790.1	7135.93	1475.34	-2.27406	0.00065	0.00278324	1475.34	141	-3.38727	1	1	141	465.609	1.72342	1	1	465.609	446.301	-0.0611013	1	1	446.301	1426.48	1.67637	1	1
COGR_14791.1	0	0	0	1	1	0	232.165	Inf	1	1	232.165	369.099	0.668854	1	1	369.099	128.499	-1.52225	1	1	128.499	697.216	2.43985	1	1
COGR_14792.1	129.107	262.93	1.02611	1	1	262.93	168.809	-0.639283	1	1	168.809	292.145	0.791294	1	1	292.145	716.649	1.29458	1	1	716.649	1159.14	0.693715	1	1
COGR_14793.1	7975.15	1313.04	-2.60261	0.0003	0.00139917	1313.04	1051.32	-0.320706	1	1	1051.32	410.193	-1.35783	1	1	410.193	441.653	0.106612	1	1	441.653	453.193	0.0372108	1	1
COGR_14794.1	0	81.6328	Inf	1	1	81.6328	1010.26	3.62944	1	1	1010.26	395.722	-1.35217	1	1	395.722	78.5037	-2.33366	1	1	78.5037	227.064	1.53227	1	1
COGR_14795.1	261.428	242.638	-0.10761	1	1	242.638	371.9	0.616113	1	1	371.9	654.583	0.815659	1	1	654.583	806.079	0.300346	1	1	806.079	578.832	-0.477778	1	1
COGR_14796.1	0	98.2758	Inf	1	1	98.2758	261.935	1.4143	1	1	261.935	80.0032	-1.71108	1	1	80.0032	358.337	2.16319	1	1	358.337	376.852	0.0726807	1	1
COGR_14797.1	0	519.719	Inf	1	1	519.719	1128.52	1.11862	1	1	1128.52	1118.86	-0.012395	1	1	1118.86	904.943	-0.306133	1	1	904.943	794.84	-0.187163	1	1
COGR_14798.1	1219.83	932.309	-0.387805	1	1	932.309	196.663	-2.24508	1	1	196.663	1015.82	2.36884	1	1	1015.82	1584.64	0.64151	1	1	1584.64	3134.56	0.98411	0.11035	0.18554
COGR_14799.1	668.011	2470.5	1.88686	0.0124	0.0376692	2470.5	714.781	-1.78923	0.01165	0.0357776	714.781	875.927	0.293309	1	1	875.927	1016.89	0.215286	1	1	1016.89	1259.66	0.308866	1	1
COGR_14800.1	0	2185.77	Inf	1	1	2185.77	355.915	-2.61854	1	1	355.915	676.42	0.926387	1	1	676.42	5155.65	2.93016	0.0672	0.133196	5155.65	6078.4	0.237539	0.6378	0.702362
COGR_14801.1	0	194.375	Inf	1	1	194.375	0	#NAME?	1	1	0	280.872	Inf	1	1	280.872	831.101	1.56511	1	1	831.101	373.468	-1.15404	1	1
COGR_14802.1	0	300.184	Inf	1	1	300.184	394.549	0.394359	1	1	394.549	0	#NAME?	1	1	0	304.037	Inf	1	1	304.037	182.129	-0.739285	1	1
COGR_14803.1	0	0	0	1	1	0	267.898	Inf	1	1	267.898	421.149	0.65265	1	1	421.149	159.248	-1.40305	1	1	159.248	774.536	2.28205	1	1
COGR_14804.1	418.19	0	#NAME?	1	1	0	0	0	1	1	0	368.261	Inf	1	1	368.261	261.704	-0.492795	1	1	261.704	477.371	0.867175	1	1
COGR_14805.1	0	0	0	1	1	0	0	0	1	1	0	0	0	1	1	0	169.191	Inf	1	1	169.191	393.067	1.21613	1	1
COGR_14806.1	2729.73	458.159	-2.57484	0.01545	0.0450475	458.159	198.354	-1.20777	1	1	198.354	494.547	1.31803	1	1	494.547	333.477	-0.56852	1	1	333.477	655.028	0.973969	1	1
COGR_14807.1	0	100.34	Inf	1	1	100.34	214.287	1.09465	1	1	214.287	155.04	-0.466904	1	1	155.04	592.018	1.933	1	1	592.018	698.508	0.238635	1	1
COGR_14808.1	0	0	0	1	1	0	0	0	1	1	0	1584.06	Inf	1	1	1584.06	1504.44	-0.0744027	1	1	1504.44	1972.77	0.390993	1	1
COGR_14809.1	0	0	0	1	1	0	0	0	1	1	0	280.402	Inf	1	1	280.402	184.723	-0.602133	1	1	184.723	596.663	1.69155	1	1
COGR_14810.1	0	0	0	1	1	0	0	0	1	1	0	0	0	1	1	0	0	0	1	1	0	0	0	1	1
COGR_14811.1	347.962	3174.58	3.18956	0.0566	0.118691	3174.58	2299.28	-0.465383	0.3978	0.473401	2299.28	3433.13	0.57834	0.2858	0.358926	3433.13	5124.77	0.577964	0.2149	0.2919	5124.77	5727.47	0.16041	0.72485	0.776304
COGR_14812.1	0	35.8259	Inf	1	1	35.8259	0	#NAME?	1	1	0	38.4726	Inf	1	1	38.4726	0	#NAME?	1	1	0	21.7635	Inf	1	1
