# Supplementary material for: New gene models and alternative splicing in the maize pathogen Colletotrichum graminicola revealed by RNA-Seq analysis
Source: BMC Genomics. 2014 Oct 2;15(1):842. doi: 10.1186/1471-2164-15-842 (PMC4194422; doi:10.1186/1471-2164-15-842)
Supplement: Supplementary file 2 — Additional file 2: nTARs with similarity to proteins in filamentous fungi. 146 nTARs were similar to proteins from filamentous fungi. 31 of these nTARs harbored known protein domains. (XLSX 71 KB) [file 12864_2014_6520_MOESM2_ESM.xlsx]

## Sheet: 2
nTARs with orthologs at other species
transcript id	subject id	evalue	Frame	longest ORF (aa)	number of stop codon at sequence	description	organism
COGR_14021.1	gi|477535542|gb|ENH87048.1|	4e-71	r1	202	0	hypothetical protein Cob_04713	Colletotrichum orbiculare MAFF 240422
COGR_14027.1	gi|380471876|emb|CCF47063.1|	4e-21	r1	113	0	hypothetical protein CH063_15603	Colletotrichum higginsianum
COGR_14032.1	gi|380476328|emb|CCF44773.1|	2e-11	r2	89	11	hypothetical protein CH063_14062	Colletotrichum higginsianum
COGR_14043.1	gi|429851108|gb|ELA26324.1|	8e-57	f1	161	1	hypothetical protein CGGC5_12660	Colletotrichum gloeosporioides Nara gc5
COGR_14235.1	gi|530473765|gb|EQB54132.1|	3e-10	f1	72	0	hypothetical protein CGLO_06082	Colletotrichum gloeosporioides Cg-14
COGR_14246.1	gi|380487446|emb|CCF38038.1|	3e-09	r1	163	0	hypothetical protein CH063_01820	Colletotrichum higginsianum
COGR_14371.1	gi|255930519|ref|XP_002556819.1|	2e-10	f1	275	0	Pc06g02160	Penicillium chrysogenum Wisconsin 54-1255
COGR_14376.1	gi|380494538|emb|CCF33078.1|	2e-72	f1	253	0	hypothetical protein CH063_05339	Colletotrichum higginsianum
COGR_14378.1	gi|380481598|emb|CCF41750.1|	5e-16	f2	103	1	peptidase S41 family protein	Colletotrichum higginsianum
COGR_14382.1	gi|380486130|emb|CCF38905.1|	2e-21	f3	43	8	transposase, partial	Colletotrichum higginsianum
COGR_14482.1	gi|530461451|gb|EQB44561.1|	5e-11	r3	184	0	hypothetical protein CGLO_16684	Colletotrichum gloeosporioides Cg-14
COGR_14486.1	gi|530460047|gb|EQB43467.1|	2e-09	r1	110	0	hypothetical protein CGLO_17871	Colletotrichum gloeosporioides Cg-14
COGR_14715.1	gi|530474237|gb|EQB54507.1|	1e-33	f1	249	0	hypothetical protein CGLO_05653	Colletotrichum gloeosporioides Cg-14
COGR_14717.1	gi|530468771|gb|EQB50067.1|	7e-22	f1	107	25	hypothetical protein CGLO_10515	Colletotrichum gloeosporioides Cg-14
COGR_14723.1	gi|345561764|gb|EGX44839.1|	3e-61	r1	453	0	hypothetical protein AOL_s00176g10	Arthrobotrys oligospora ATCC 24927
COGR_14757.1	gi|530462360|gb|EQB45277.1|	9e-35	r1	180	0	hypothetical protein CGLO_15865	Colletotrichum gloeosporioides Cg-14
COGR_14759.1	gi|380486130|emb|CCF38905.1|	3e-80	r3	64	25	transposase, partial	Colletotrichum higginsianum
COGR_14797.1	gi|429847652|gb|ELA23232.1|	4e-30	f1	142	0	hypothetical protein CGGC5_2514	Colletotrichum gloeosporioides Nara gc5
COGR_14800.1	EXF73263.1	2e-50	f1	139	0	hypothetical protein CFIO01_06901	Colletotrichum fioriniae PJ7
COGR_14801.1	gi|530470355|gb|EQB51347.1|	5e-75	r1	167	0	hypothetical protein CGLO_09116	Colletotrichum gloeosporioides Cg-14
COGR_14053.1	gi|380493553|emb|CCF33792.1|	1e-77	f1	152	1	hypothetical protein CH063_05917	Colletotrichum higginsianum
COGR_14062.1	gi|530471096|gb|EQB51946.1|	3e-46	r2	89	4	hypothetical protein CGLO_08472	Colletotrichum gloeosporioides Cg-14
COGR_14063.1	gi|380493553|emb|CCF33792.1|	3e-168	r1	321	0	hypothetical protein CH063_05917	Colletotrichum higginsianum
COGR_14066.1	gi|477525815|gb|ENH77687.1|	2e-22	r1	159	1	hypothetical protein Cob_13105	Colletotrichum orbiculare MAFF 240422
COGR_14069.1	gi|477530698|gb|ENH82423.1|	0	r1	281	0	hypothetical protein Cob_08848	Colletotrichum orbiculare MAFF 240422
COGR_14091.1	gi|530474188|gb|EQB54466.1|	9e-11	f1	153	0	hypothetical protein CGLO_05708	Colletotrichum gloeosporioides Cg-14
COGR_14094.1	gi|477528365|gb|ENH80150.1|	4e-60	f1	310	0	hypothetical protein Cob_01215	Colletotrichum orbiculare MAFF 240422
COGR_14096.1	gi|477526495|gb|ENH78362.1|	4e-09	r1	75	11	prostacyclin synthase	Colletotrichum orbiculare MAFF 240422
COGR_14102.1	gi|242760147|ref|XP_002339929.1|	3e-32	r1	107	2	Pfs, NACHT and Ankyrin domain protein	Talaromyces stipitatus ATCC 10500
COGR_14114.1	gi|347832412|emb|CCD48109.1|	6e-14	f1	834	0	hypothetical protein BofuT4_P111220.1	Botryotinia fuckeliana T4
COGR_14135.1	gi|380495572|emb|CCF32297.1|	2e-96	r1	317	0	hypothetical protein CH063_00783, partial	Colletotrichum higginsianum
COGR_14137.1	gi|380486077|emb|CCF38944.1|	1e-49	r1	255	0	hypothetical protein CH063_02024, partial	Colletotrichum higginsianum
COGR_14157.1	gi|380472479|emb|CCF46756.1|	1e-16	r1	80	10	hypothetical protein CH063_15408	Colletotrichum higginsianum
COGR_14169.1	gi|477533259|gb|ENH84849.1|	1e-20	r1	314	0	hypothetical protein Cob_06798	Colletotrichum orbiculare MAFF 240422
COGR_14182.1	gi|477530989|gb|ENH82714.1|	3e-76	r1	401	0	RhoGAP domain-containing protein	Colletotrichum orbiculare MAFF 240422
COGR_14192.1	gi|477528525|gb|ENH80309.1|	3e-26	f1	216	0	hypothetical protein Cob_10897	Colletotrichum orbiculare MAFF 240422
COGR_14194.1	gi|380486816|emb|CCF38453.1|	3e-48	f1	595	0	hypothetical protein CH063_09538, partial	Colletotrichum higginsianum
COGR_14196.1	gi|477512207|gb|ENH64766.1|	6e-76	r1	204	0	Acetyltransferase	Fusarium oxysporum f. sp. cubense race 1
COGR_14197.1	gi|477536283|gb|ENH87756.1|	2e-33	r1	103	0	methyltransferase domain-containing protein	Colletotrichum orbiculare MAFF 240422
COGR_14201.1	gi|429859571|gb|ELA34349.1|	4e-123	f1	389	1	tyrosinase central domain containing protein	Colletotrichum gloeosporioides Nara gc5
COGR_14207.1	gi|380493024|emb|CCF34177.1|	9e-51	f1	647	0	hypothetical protein CH063_06224, partial	Colletotrichum higginsianum
COGR_14221.1	gi|477531595|gb|ENH83302.1|	8e-117	r1	587	0	hypothetical protein Cob_00788	Colletotrichum orbiculare MAFF 240422
COGR_14222.1	gi|116181810|ref|XP_001220754.1|	2e-23	r3	72	8	predicted protein	Chaetomium globosum CBS 148.51
COGR_14259.1	gi|380488503|emb|CCF37329.1|	1e-15	f1	208	0	hypothetical protein CH063_08693	Colletotrichum higginsianum
COGR_14263.1	gi|336271080|ref|XP_003350299.1|	4e-30	r1	93	0	hypothetical protein SMAC_01194	Sordaria macrospora k-hell
COGR_14264.1	gi|358401733|gb|EHK51031.1|	6e-17	r1	144	0	hypothetical protein TRIATDRAFT_232450	Trichoderma atroviride IMI 206040
COGR_14266.1	gi|380484126|emb|CCF40196.1|	1e-18	r1	70	0	hypothetical protein CH063_10826	Colletotrichum higginsianum
COGR_14282.1	gi|530460709|gb|EQB43987.1|	6e-22	r1	79	6	hypothetical protein CGLO_17320	Colletotrichum gloeosporioides Cg-14
COGR_14283.1	gi|429856260|gb|ELA31182.1|	5e-24	f1	140	0	hypothetical protein CGGC5_8660	Colletotrichum gloeosporioides Nara gc5
COGR_14284.1	gi|429856259|gb|ELA31181.1|	6e-69	f1	259	0	ankyrin repeat protein	Colletotrichum gloeosporioides Nara gc5
COGR_14299.1	gi|482804000|gb|EOA81125.1|	7e-14	f3	133	22	hypothetical protein SETTUDRAFT_158064	Setosphaeria turcica Et28A
COGR_14303.1	gi|342870506|gb|EGU73633.1|	2e-34	f1	135	19	hypothetical protein FOXB_15860	Fusarium oxysporum Fo5176
COGR_14304.1	gi|367018064|ref|XP_003658317.1|	2e-55	f2	83	12	hypothetical protein MYCTH_2051335	Myceliophthora thermophila ATCC 42464
COGR_14314.1	gi|429853753|gb|ELA28808.1|	9e-36	f2	156	3	hypothetical protein CGGC5_10666, partial	Colletotrichum gloeosporioides Nara gc5
COGR_14321.1	gi|310795993|gb|EFQ31454.1|	2e-112	f1	177	0	aldo/keto reductase	Colletotrichum graminicola M1.001
COGR_14322.1	gi|477530459|gb|ENH82189.1|	3e-24	f1	243	0	hypothetical protein Cob_09239	Colletotrichum orbiculare MAFF 240422
COGR_14332.1	gi|530471052|gb|EQB51912.1|	5e-21	r3	122	2	Upc2 protein	Colletotrichum gloeosporioides Cg-14
COGR_14335.1	gi|380493931|emb|CCF33515.1|	3e-32	r1	149	0	hypothetical protein CH063_00141	Colletotrichum higginsianum
COGR_14336.1	gi|530460638|gb|EQB43929.1|	5e-41	r1	306	0	hypothetical protein CGLO_17364	Colletotrichum gloeosporioides Cg-14
COGR_14338.1	gi|530479138|gb|EQB58387.1|	4e-28	f2	102	9	hypothetical protein CGLO_01362	Colletotrichum gloeosporioides Cg-14
COGR_14339.1	gi|380492089|emb|CCF34854.1|	2e-71	f2	100	6	quinate permease	Colletotrichum higginsianum
COGR_14341.1	gi|317139570|ref|XP_001817607.2|	6e-14	r2	239	0	hypothetical protein AOR_1_978174	Aspergillus oryzae RIB40
COGR_14344.1	gi|380484874|emb|CCF39721.1|	7e-12	f2	132	9	hypothetical protein CH063_10482	Colletotrichum higginsianum
COGR_14345.1	gi|171683826|ref|XP_001906855.1|	5e-15	r3	42	4	hypothetical protein	Podospora anserina S mat+
COGR_14353.1	gi|380490225|emb|CCF36163.1|	1e-14	r1	82	0	hypothetical protein CH063_07791	Colletotrichum higginsianum
COGR_14363.1	gi|530479961|gb|EQB59054.1|	1e-48	r1	112	18	HET domain-containing protein	Colletotrichum gloeosporioides Cg-14
COGR_14398.1	gi|544785851|ref|WP_021208442.1|	6e-09	f1	519	0	hypothetical protein	Pseudomonas stutzeri
COGR_14419.1	gi|477534084|gb|ENH85649.1|	5e-129	r1	672	0	hypothetical protein Cob_06183	Colletotrichum orbiculare MAFF 240422
COGR_14421.1	gi|477534012|gb|ENH85577.1|	2e-15	r1	84	0	60s ribosome biogenesis protein	Colletotrichum orbiculare MAFF 240422
COGR_14422.1	gi|380486130|emb|CCF38905.1|	2e-26	f2	52	20	transposase, partial	Colletotrichum higginsianum
COGR_14426.1	gi|477529964|gb|ENH81706.1|	4e-19	f1	175	0	hypothetical protein Cob_09352	Colletotrichum orbiculare MAFF 240422
COGR_14439.1	gi|429861032|gb|ELA35746.1|	6e-20	f1	93	0	hypothetical protein CGGC5_115	Colletotrichum gloeosporioides Nara gc5
COGR_14441.1	gi|429856446|gb|ELA31354.1|	5e-24	r1	186	0	hypothetical protein CGGC5_8535	Colletotrichum gloeosporioides Nara gc5
COGR_14450.1	gi|380474153|emb|CCF45931.1|	3e-107	f1	246	0	hypothetical protein CH063_03738	Colletotrichum higginsianum
COGR_14451.1	gi|380471389|emb|CCF47305.1|	7e-95	f1	203	0	hypothetical protein CH063_15744	Colletotrichum higginsianum
COGR_14457.1	gi|380489449|emb|CCF36698.1|	8e-70	r1	149	0	hypothetical protein CH063_08203	Colletotrichum higginsianum
COGR_14459.1	gi|477528406|gb|ENH80191.1|	2e-14	f2	115	7	choline dehydrogenase	Colletotrichum orbiculare MAFF 240422
COGR_14470.1	gi|380488858|emb|CCF37091.1|	5e-153	r1	527	0	hypothetical protein CH063_08512	Colletotrichum higginsianum
COGR_14503.1	gi|399164401|emb|CCE34685.1|	8e-14	f3	114	12	uncharacterized protein CPUR_08621	Claviceps purpurea 20.1
COGR_14518.1	gi|380470981|emb|CCF47497.1|	2e-119	f1	281	0	acyl-protein thioesterase, partial	Colletotrichum higginsianum
COGR_14519.1	gi|380488160|emb|CCF37567.1|	4e-76	r1	127	0	golgi apparatus membrane protein TVP18	Colletotrichum higginsianum
COGR_14523.1	gi|477533062|gb|ENH84656.1|	5e-80	f1	732	0	hypothetical protein Cob_07228	Colletotrichum orbiculare MAFF 240422
COGR_14525.1	gi|380472345|emb|CCF46822.1|	9e-09	r3	66	3	hypothetical protein CH063_15459	Colletotrichum higginsianum
COGR_14527.1	gi|380492493|emb|CCF34564.1|	6e-105	r3	233	3	hypothetical protein CH063_06536	Colletotrichum higginsianum
COGR_14532.1	gi|380489199|emb|CCF36863.1|	9e-56	f1	97	0	hypothetical protein CH063_08334	Colletotrichum higginsianum
COGR_14547.1	gi|525580700|gb|EPS26950.1|	3e-11	f1	134	0	hypothetical protein PDE_01890	Penicillium oxalicum 114-2
COGR_14548.1	gi|258563914|ref|XP_002582702.1|	3e-10	f1	161	0	predicted protein	Uncinocarpus reesii 1704
COGR_14551.1	gi|380486130|emb|CCF38905.1|	2e-99	r1	108	29	transposase, partial	Colletotrichum higginsianum
COGR_14552.1	gi|350291642|gb|EGZ72837.1|	4e-16	f3	39	12	hypothetical protein NEUTE2DRAFT_61119	Neurospora tetrasperma FGSC 2509
COGR_14556.1	gi|171691759|ref|XP_001910804.1|	3e-26	r3	32	26	hypothetical protein	Podospora anserina S mat+
COGR_14557.1	gi|429854694|gb|ELA29686.1|	3e-63	f1	266	0	hypothetical protein CGGC5_1133	Colletotrichum gloeosporioides Nara gc5
COGR_14563.1	gi|315039355|ref|XP_003169053.1|	2e-11	f1	87	0	hypothetical protein MGYG_08599	Arthroderma gypseum CBS 118893
COGR_14572.1	gi|380494035|emb|CCF33447.1|	2e-79	f1	224	0	hypothetical protein CH063_05641	Colletotrichum higginsianum
COGR_14601.1	gi|530475406|gb|EQB55481.1|	9e-49	r1	263	0	hypothetical protein CGLO_04603	Colletotrichum gloeosporioides Cg-14
COGR_14608.1	gi|429861057|gb|ELA35768.1|	3e-10	f1	84	0	duf895 domain membrane protein	Colletotrichum gloeosporioides Nara gc5
COGR_14609.1	gi|477531531|gb|ENH83238.1|	2e-17	r1	137	0	CFEM domain-containing protein	Colletotrichum orbiculare MAFF 240422
COGR_14610.1	gi|380485942|emb|CCF39030.1|	1e-24	f1	317	0	hypothetical protein CH063_09975	Colletotrichum higginsianum
COGR_14629.1	gi|477531109|gb|ENH82830.1|	9e-38	r1	133	2	cytochrome	Colletotrichum orbiculare MAFF 240422
COGR_14635.1	gi|380493320|emb|CCF33961.1|	8e-14	r1	96	0	hypothetical protein CH063_06048	Colletotrichum higginsianum
COGR_14638.1	gi|530472413|gb|EQB53030.1|	6e-15	f1	31	10	hypothetical protein CGLO_07286	Colletotrichum gloeosporioides Cg-14
COGR_14642.1	gi|429850704|gb|ELA25953.1|	7e-51	r1	538	0	heat shock protein	Colletotrichum gloeosporioides Nara gc5
COGR_14643.1	gi|310792322|gb|EFQ27849.1|	8e-51	r1	296	0	hypothetical protein GLRG_02993	Colletotrichum graminicola M1.001
COGR_14648.1	gi|380492112|emb|CCF34839.1|	1e-26	r1	163	0	hypothetical protein CH063_06751	Colletotrichum higginsianum
COGR_14652.1	gi|171684343|ref|XP_001907113.1|	3e-11	f3	123	3	hypothetical protein	Podospora anserina S mat+
COGR_14672.1	gi|477537113|gb|ENH88573.1|	3e-53	r1	178	0	hypothetical protein Cob_03478	Colletotrichum orbiculare MAFF 240422
COGR_14673.1	gi|429858278|gb|ELA33103.1|	3e-104	r1	581	0	hypothetical protein CGGC5_131	Colletotrichum gloeosporioides Nara gc5
COGR_14674.1	gi|380470918|emb|CCF47527.1|	8e-50	r1	84	0	hypothetical protein CH063_04187	Colletotrichum higginsianum
COGR_14691.1	gi|477537839|gb|ENH89277.1|	3e-23	f1	145	0	hypothetical protein Cob_02679	Colletotrichum orbiculare MAFF 240422
COGR_14692.1	gi|429855682|gb|ELA30628.1|	3e-103	f1	237	0	hypothetical protein CGGC5_9159	Colletotrichum gloeosporioides Nara gc5
COGR_14693.1	gi|477537837|gb|ENH89275.1|	5e-85	f1	158	0	aminoacylase 1-like 2	Colletotrichum orbiculare MAFF 240422
COGR_14696.1	gi|380488611|emb|CCF37258.1|	4e-124	f1	84	9	transposase, partial	Colletotrichum higginsianum
COGR_14706.1	gi|380494352|emb|CCF33214.1|	8e-25	r1	65	11	aminodeoxychorismate lyase	Colletotrichum higginsianum
COGR_14728.1	gi|380486130|emb|CCF38905.1|	3e-18	f3	31	9	transposase, partial	Colletotrichum higginsianum
COGR_14731.1	gi|477537848|gb|ENH89286.1|	4e-16	f1	84	0	hypothetical protein Cob_02688	Colletotrichum orbiculare MAFF 240422
COGR_14732.1	gi|429851781|gb|ELA26945.1|	2e-103	f1	271	0	hypothetical protein CGGC5_12135	Colletotrichum gloeosporioides Nara gc5
COGR_14733.1	gi|387910835|emb|CCF70898.1|	1e-34	f1	128	0	EC22 protein, partial	Colletotrichum higginsianum
COGR_14734.1	gi|477536731|gb|ENH88197.1|	2e-54	r1	653	0	hypothetical protein Cob_03840	Colletotrichum orbiculare MAFF 240422
COGR_14735.1	gi|322696227|gb|EFY88022.1|	5e-31	r1	172	0	transposase	Metarhizium acridum CQMa 102
COGR_14776.1	gi|310794703|gb|EFQ30164.1|	5e-34	r2	106	2	hypothetical protein GLRG_05308	Colletotrichum graminicola M1.001
COGR_14780.1	gi|407926609|gb|EKG19576.1|	4e-39	r1	179	0	Cytochrome P450	Macrophomina phaseolina MS6
COGR_14789.1	gi|429859196|gb|ELA33985.1|	5e-61	f1	123	0	glutathione-dependent formaldehyde- gfa	Colletotrichum gloeosporioides Nara gc5
COGR_14790.1	gi|380485300|emb|CCF39453.1|	7e-160	r1	482	0	hypothetical protein CH063_02135	Colletotrichum higginsianum
COGR_14794.1	gi|367053739|ref|XP_003657248.1|	1e-37	na	subject consists of fragments of multiple frames		glycoside hydrolase family 55 protein	Thielavia terrestris NRRL 8126
COGR_14810.1	gi|310799829|gb|EFQ34722.1|	4e-26	f1	113	0	prolyl oligopeptidase	Colletotrichum graminicola M1.001
COGR_14812.1	gi|429862879|gb|ELA37477.1|	5e-167	f1	606	0	transposase-like protein	Colletotrichum gloeosporioides Nara gc5
COGR_14107.1	gi|477531288|gb|ENH82999.1|	3e-59	f1	288	0	24 kda metalloproteinase	Colletotrichum orbiculare MAFF 240422
COGR_14108.1	gi|477532848|gb|ENH84450.1|	2e-63	r1	207	0	hypothetical protein Cob_07313	Colletotrichum orbiculare MAFF 240422
COGR_14109.1	gi|380482164|emb|CCF41418.1|	2e-138	r1	265	0	hypothetical protein CH063_00050, partial	Colletotrichum higginsianum
COGR_14111.1	gi|310801505|gb|EFQ36398.1|	4e-21	f1	354	0	hypothetical protein GLRG_11566	Colletotrichum graminicola M1.001
COGR_14132.1	gi|429859131|gb|ELA33923.1|	2e-32	f1	122	0	hypothetical protein CGGC5_699	Colletotrichum gloeosporioides Nara gc5
COGR_14133.1	gi|389631293|ref|XP_003713299.1|	8e-10	r1	119	0	hypothetical protein MGG_10732	Magnaporthe oryzae 70-15
COGR_14143.1	gi|477531288|gb|ENH82999.1|	1e-114	f1	323	0	24 kda metalloproteinase	Colletotrichum orbiculare MAFF 240422
COGR_14145.1	gi|380480240|emb|CCF42544.1|	7e-09	r1	85	0	hypothetical protein CH063_02860	Colletotrichum higginsianum
COGR_14146.1	gi|380480240|emb|CCF42544.1|	1e-08	r1	81	0	hypothetical protein CH063_02860	Colletotrichum higginsianum
COGR_14147.1	gi|539440070|gb|ERF75559.1|	7e-24	na	subject consists of fragments of multiple frames		hypothetical protein EPUS_08971	Endocarpon pusillum Z07020
COGR_14162.1	gi|310801967|gb|EFQ36860.1|	4e-27	r1	165	0	hypothetical protein GLRG_12006	Colletotrichum graminicola M1.001
COGR_14163.1	gi|408536130|pdb|4HB5|A	3e-16	f1	215	4	Cytochrome P450	Macrophomina phaseolina MS6
COGR_14174.1	gi|429863273|gb|ELA37758.1|	1e-31	f1	296	0	hypothetical protein CGGC5_2926	Colletotrichum gloeosporioides Nara gc5
COGR_14269.1	gi|346980036|gb|EGY23488.1|	1e-10	r1	83	0	hypothetical protein VDAG_04926	Verticillium dahliae VdLs.17
COGR_14270.1	gi|530475785|gb|EQB55798.1|	2e-58	r1	213	0	hypothetical protein CGLO_04256	Colletotrichum gloeosporioides Cg-14
COGR_14326.1	gi|477524613|gb|ENH76548.1|	6e-61	f1	188	0	hypothetical protein Cob_02091	Colletotrichum orbiculare MAFF 240422
COGR_14348.1	gi|530465668|gb|EQB47677.1|	4e-138	f1	279	0	hypothetical protein CGLO_13145	Colletotrichum gloeosporioides Cg-14
COGR_14349.1	gi|310801963|gb|EFQ36856.1|	1e-08	f1	90	0	hypothetical protein GLRG_12002	Colletotrichum graminicola M1.001
COGR_14418.1	gi|389622579|ref|XP_003708943.1|	3e-10	r1	77	0	hypothetical protein MGG_16048	Magnaporthe oryzae 70-15
COGR_14423.1	gi|477530673|gb|ENH82398.1|	1e-54	r1	357	0	hypothetical protein Cob_08823	Colletotrichum orbiculare MAFF 240422
COGR_14424.1	gi|310801963|gb|EFQ36856.1|	4e-20	r1	96	0	hypothetical protein GLRG_12002	Colletotrichum graminicola M1.001
nTARs with known protein domains					full sequence			this domain						hmm		ali		env
transcript id	domain	accession	domain description	query length (aa)	E-value	score	bias	#	of	c-Evalue	i-Evalue	score	bias	from	to	from	to	from	to	acc
COGR_14102.1	Ank_2	PF12796.2	Ankyrin repeats (3 copies)	223	1e-28	99.5	0.1	1	2	5.8e-18	1.7e-14	53.9	0	7	87	10	94	4	96	0.91
COGR_14102.1	Ank_2	PF12796.2	Ankyrin repeats (3 copies)	223	1e-28	99.5	0.1	2	2	8.8e-15	2.6e-11	43.6	0.1	3	80	128	207	124	213	0.92
COGR_14102.1	Ank	PF00023.25	Ankyrin repeat	223	1.7e-24	84.3	6.6	1	3	3.3e-06	0.0098	15.6	0	5	30	36	61	35	62	0.9
COGR_14102.1	Ank	PF00023.25	Ankyrin repeat	223	1.7e-24	84.3	6.6	2	3	3.5e-10	1e-06	28.2	0.3	4	32	68	96	67	97	0.93
COGR_14102.1	Ank	PF00023.25	Ankyrin repeat	223	1.7e-24	84.3	6.6	3	3	2.1e-06	0.0062	16.2	0.5	5	30	125	150	124	152	0.91
COGR_14102.1	Ank_4	PF13637.1	Ankyrin repeats (many copies)	223	8.4e-20	70.7	0.6	1	1	2e-08	5.8e-05	23.4	0	1	54	155	206	155	206	0.92
COGR_14109.1	DUF3328	PF11807.3	Domain of unknown function (DUF3328)	265	4.9e-45	153.8	0.1	1	1	3.9e-49	5.8e-45	153.6	0.1	13	215	46	259	34	261	0.83
COGR_14143.1	Aspzincin_M35	PF14521.1	Lysine-specific metallo-endopeptidase	323	1.8e-10	41.5	0	1	1	4.8e-14	3.6e-10	40.5	0	4	147	85	248	82	249	0.81
COGR_14143.1	Peptidase_M35	PF02102.10	Deuterolysin metalloprotease (M35) family	323	8.3e-06	24.6	0	1	1	2.1e-09	1.6e-05	23.7	0	296	346	197	249	150	261	0.83
COGR_14147.1	DDE_3	PF13358.1	DDE superfamily endonuclease	115	7.6e-08	32.2	0	1	1	5.5e-12	8.1e-08	32.1	0	65	120	60	115	32	115	0.9
COGR_14163.1	Ank_2	PF12796.2	Ankyrin repeats (3 copies)	360	1.3e-18	67	0.1	1	1	9.5e-22	2.8e-18	66	0.1	4	87	213	300	190	301	0.98
COGR_14163.1	Ank	PF00023.25	Ankyrin repeat	360	1.7e-16	59.1	1.3	1	2	1.6e-08	4.9e-05	22.9	0	1	32	238	269	238	270	0.97
COGR_14163.1	Ank	PF00023.25	Ankyrin repeat	360	1.7e-16	59.1	1.3	2	2	1.3e-07	0.00037	20.1	0	1	29	271	299	271	301	0.94
COGR_14163.1	Ank_4	PF13637.1	Ankyrin repeats (many copies)	360	5.9e-14	52.1	0.1	1	2	1e-09	3.1e-06	27.5	0	5	52	211	257	209	260	0.84
COGR_14163.1	Ank_4	PF13637.1	Ankyrin repeats (many copies)	360	5.9e-14	52.1	0.1	2	2	1.8e-08	5.3e-05	23.6	0.1	17	54	256	292	253	292	0.9
COGR_14163.1	Ank_3	PF13606.1	Ankyrin repeat	360	1.8e-13	49.3	0.2	1	1	8.6e-08	0.00026	20.9	0	1	29	271	299	271	300	0.97
COGR_14196.1	Acetyltransf_1	PF00583.19	Acetyltransferase (GNAT) family	204	6e-10	39	0	1	1	3e-13	8.9e-10	38.4	0	6	83	88	164	84	164	0.92
COGR_14196.1	Acetyltransf_7	PF13508.1	Acetyltransferase (GNAT) domain	204	2.7e-08	33.8	0	1	1	1.3e-11	4e-08	33.3	0	11	78	86	164	72	165	0.77
COGR_14196.1	Acetyltransf_10	PF13673.1	Acetyltransferase (GNAT) domain	204	9.3e-06	25.7	0	1	1	4e-09	1.2e-05	25.4	0	45	117	75	163	25	163	0.72
COGR_14196.1	Acetyltransf_4	PF13420.1	Acetyltransferase (GNAT) domain	204	3.5e-05	23.7	0	1	1	2.5e-08	7.5e-05	22.7	0	59	142	86	171	52	177	0.84
COGR_14197.1	Methyltransf_23	PF13489.1	Methyltransferase domain	103	9.3e-09	35.2	0	1	1	7.2e-13	1.1e-08	35	0	16	58	42	86	12	102	0.8
COGR_14201.1	Tyrosinase	PF00264.15	Common central domain of tyrosinase	390	5.4e-33	115	3.4	1	1	3.6e-37	5.4e-33	115	3.4	5	222	153	337	149	338	0.85
COGR_14263.1	NAD_binding_8	PF13450.1	NAD(P)-binding Rossmann-like domain	93	4.4e-07	29.8	0.5	1	1	3.1e-10	9.3e-07	28.7	0.5	1	27	15	41	15	45	0.96
COGR_14263.1	DAO	PF01266.19	FAD dependent oxidoreductase	93	6.8e-07	28.5	0.1	1	1	2.3e-10	6.8e-07	28.5	0.1	2	31	13	42	12	87	0.89
COGR_14263.1	FAD_binding_3	PF01494.14	FAD binding domain	93	8.9e-07	28.2	0	1	1	3.7e-10	1.1e-06	27.9	0	3	78	12	87	11	92	0.89
COGR_14263.1	Pyr_redox	PF00070.22	Pyridine nucleotide-disulphide oxidoreductase	93	6.6e-06	26.4	0.1	1	1	2.8e-09	8.2e-06	26.1	0.1	1	40	12	50	12	67	0.85
COGR_14284.1	Ank_2	PF12796.2	Ankyrin repeats (3 copies)	259	2.3e-10	40.6	0	1	1	2.8e-13	8.4e-10	38.8	0	15	87	50	133	46	135	0.93
COGR_14284.1	Ank	PF00023.25	Ankyrin repeat	259	5.9e-09	35.3	1.3	1	1	2.2e-08	6.6e-05	22.5	0	1	32	68	99	68	100	0.97
COGR_14284.1	Ank_4	PF13637.1	Ankyrin repeats (many copies)	259	1.7e-08	34.7	1.4	1	1	9e-09	2.7e-05	24.5	0.2	1	52	69	120	69	122	0.93
COGR_14304.1	F-box	PF00646.28	F-box domain	452	3.6e-06	26.4	0.2	1	1	5.6e-10	8.2e-06	25.3	0.2	2	42	203	243	202	246	0.93
COGR_14321.1	Aldo_ket_red	PF00248.16	Aldo/keto reductase family	177	1.2e-18	66.9	0	1	1	9.2e-23	1.4e-18	66.7	0	162	282	2	145	1	146	0.96
COGR_14348.1	HRXXH	PF13933.1	Putative peptidase family	279	8.3e-07	28.6	0.4	1	1	7.2e-10	1.1e-05	25	0.4	52	235	52	276	4	278	0.77
COGR_14450.1	DUF3328	PF11807.3	Domain of unknown function (DUF3328)	246	5.8e-22	78.4	0.1	1	1	4.9e-26	7.3e-22	78.1	0.1	2	217	29	240	28	240	0.78
COGR_14451.1	DUF3328	PF11807.3	Domain of unknown function (DUF3328)	203	2.7e-08	33.7	0	1	1	1.9e-12	2.9e-08	33.6	0	120	215	104	193	1	195	0.69
COGR_14470.1	DUF2454	PF10521.4	Protein of unknown function (DUF2454)	527	2.7e-61	207	0.1	1	1	3e-65	4.5e-61	206.3	0.1	3	280	123	401	121	402	0.94
COGR_14497.1	4F5	PF04419.9	4F5 protein family	411	8.4e-08	32.8	16.6	1	1	5.7e-12	8.4e-08	32.8	16.6	1	36	95	130	95	131	0.98
COGR_14518.1	Abhydrolase_2	PF02230.11	Phospholipase/Carboxylesterase	281	6.8e-18	64.9	0	1	1	1.2e-15	9.1e-12	44.8	0	36	150	21	134	14	147	0.87
COGR_14518.1	Peptidase_S9	PF00326.16	Prolyl oligopeptidase family	281	1.1e-05	24.7	0	1	1	3.5e-09	2.6e-05	23.5	0	142	191	202	252	157	260	0.89
COGR_14519.1	Cg6151-P	PF10233.4	Uncharacterized conserved protein CG6151-P	127	1.6e-35	121.4	13	1	1	1.3e-39	1.9e-35	121.2	13	6	113	1	108	1	108	0.99
COGR_14551.1	HTH_Tnp_Tc5	PF03221.11	Tc5 transposase DNA-binding domain	519	3.8e-09	36.2	0	1	1	5.4e-13	8e-09	35.1	0	2	63	64	119	63	123	0.92
COGR_14551.1	DDE_1	PF03184.14	DDE superfamily endonuclease	519	7.6e-22	77.5	0.3	1	1	2.3e-25	3.4e-21	75.3	0.1	48	174	164	293	162	297	0.86
COGR_14642.1	HSP70	PF00012.15	Hsp70 protein	538	1.5e-49	168.4	0	1	2	4.5e-29	6.7e-25	87	0	107	224	131	249	57	255	0.87
COGR_14642.1	HSP70	PF00012.15	Hsp70 protein	538	1.5e-49	168.4	0	2	2	1.1e-26	1.6e-22	79.2	0	306	477	273	458	263	473	0.87
COGR_14643.1	DUF1814	PF08843.6	Nucleotidyl transferase of unknown function (DUF1814)	296	9.9e-07	28.7	0	1	1	1.3e-10	1.9e-06	27.8	0	9	176	107	257	100	289	0.66
COGR_14674.1	Complex1_LYR	PF05347.10	Complex 1 protein (LYR family)	84	4.4e-15	55.2	1.8	1	1	7.2e-19	5.3e-15	54.9	1.8	1	58	13	71	12	72	0.92
COGR_14674.1	Complex1_LYR_1	PF13232.1	Complex1_LYR-like	84	4.1e-14	52.5	1.6	1	1	6.8e-18	5e-14	52.2	1.6	1	59	13	72	13	74	0.91
COGR_14691.1	DUF3425	PF11905.3	Domain of unknown function (DUF3425)	145	1e-14	54.5	0.1	1	1	9.4e-19	1.4e-14	54.1	0.1	16	69	91	144	75	145	0.91
COGR_14692.1	Peptidase_M20	PF01546.23	Peptidase family M20/M25/M40	237	4e-07	29.7	0.2	1	1	4.6e-11	6.8e-07	28.9	0.2	5	93	111	189	107	227	0.81
COGR_14696.1	HTH_Tnp_Tc5	PF03221.11	Tc5 transposase DNA-binding domain	286	9.5e-14	50.9	0	1	1	3.8e-17	1.9e-13	50	0	4	63	72	128	69	131	0.9
COGR_14696.1	HTH_psq	PF05225.11	helix-turn-helix, Psq domain	286	8.9e-14	50.7	0.1	1	1	3.2e-17	1.6e-13	49.9	0.1	1	43	17	58	17	60	0.93
COGR_14696.1	DDE_1	PF03184.14	DDE superfamily endonuclease	286	2.3e-09	36.7	0	1	1	7.7e-13	3.8e-09	36	0	2	69	164	229	163	230	0.85
COGR_14735.1	HTH_Tnp_Tc3_2	PF01498.13	Transposase	172	5.7e-19	67.9	4.5	1	1	7.9e-23	5.8e-19	67.9	1.7	1	71	45	112	45	113	0.99
COGR_14735.1	HTH_29	PF13551.1	Winged helix-turn helix	172	1.1e-07	31.9	0.6	1	1	2.8e-11	2.1e-07	31	0.6	24	110	10	82	7	84	0.86
COGR_14759.1	DDE_1	PF03184.14	DDE superfamily endonuclease	496	4.4e-07	29.2	0	1	1	5.6e-11	8.2e-07	28.3	0	8	112	385	488	385	494	0.86
COGR_14776.1	HTH_Tnp_Tc3_2	PF01498.13	Transposase	165	8.2e-14	51.4	5.3	1	1	2.8e-17	8.2e-14	51.4	5.3	1	69	85	150	85	150	0.98
COGR_14776.1	HTH_29	PF13551.1	Winged helix-turn helix	165	6.2e-08	32.7	0.8	1	1	3.6e-11	1.1e-07	32	0.8	1	90	28	120	28	135	0.83
COGR_14776.1	HTH_28	PF13518.1	Helix-turn-helix domain	165	1.6e-07	31.1	4	1	1	1.6e-09	4.7e-06	26.4	0.1	1	41	27	67	27	78	0.83
COGR_14776.1	Sigma70_r4_2	PF08281.7	Sigma-70, region 4	165	1.5e-07	30.7	1.1	1	1	1e-10	3e-07	29.7	0.1	6	49	18	61	17	61	0.95
COGR_14776.1	HTH_23	PF13384.1	Homeodomain-like domain	165	6e-06	25.7	0.4	1	1	2e-09	6e-06	25.7	0.4	2	42	23	63	22	80	0.91
COGR_14789.1	GFA	PF04828.9	Glutathione-dependent formaldehyde-activating enzyme	123	5.1e-18	64.8	0.1	1	1	5.5e-22	8.1e-18	64.1	0.1	2	80	26	107	25	119	0.92
COGR_14801.1	Ribonuclease	PF00545.15	ribonuclease	167	1.9e-05	24.6	2.2	1	1	1.3e-09	1.9e-05	24.6	2.2	14	83	70	166	59	166	0.86
