# Supplementary material for: New gene models and alternative splicing in the maize pathogen Colletotrichum graminicola revealed by RNA-Seq analysis
Source: BMC Genomics. 2014 Oct 2;15(1):842. doi: 10.1186/1471-2164-15-842 (PMC4194422; doi:10.1186/1471-2164-15-842)
Supplement: Supplementary file 3 — Additional file 3: nTARs with similarity to non-coding RNAs. 5 nTARs with significant similarity to non-coding RNAs were identified. (XLSX 44 KB) [file 12864_2014_6520_MOESM3_ESM.xlsx]

## Sheet: SubTab3
nTARs with homology to known non-coding RNAs
query id	subject id	%identity	alignment length	mismatches	gap opens	query start	query end	subject start	subject end	evalue	bitscore	comment
COGR_14124	FR337131|BX842620	87.5	112	11	3	218	328	127	18	2e-28	126	U4, splicosomal RNA
COGR_14157	FR034564|BX842625	87.5	176	20	2	634	807	191	16	8e-51	202	U2, small nuclear RNA
COGR_14181	FR117803|AC023714,AC130388,AE003429,AL031130	100	28	0	0	354	381	34	7	1e-05	52.8	tRNA
COGR_14552	FR344842|AL355928,AL451019	96.67	120	4	0	25	144	1	120	2e-50	200	rRNA
COGR_14738	FR337760|AC135178,AL831955	97.14	35	1	0	228	262	38	4	4e-08	60.2	tRNA
