# Supplementary material for: New gene models and alternative splicing in the maize pathogen Colletotrichum graminicola revealed by RNA-Seq analysis
Source: BMC Genomics. 2014 Oct 2;15(1):842. doi: 10.1186/1471-2164-15-842 (PMC4194422; doi:10.1186/1471-2164-15-842)
Supplement: Supplementary file 4 — Additional file 4: Incorrectly annotated genes that have been revised. Gene models of 906 genes that were incorrectly annotated in the Broad C. graminicola database have been improved. (XLSX 137 KB) [file 12864_2014_6520_MOESM4_ESM.xlsx]

## Sheet: Intron_too_long
incorrect intron size (too long)
gene id
GLRG_08379
GLRG_08328
GLRG_07301
GLRG_02759
GLRG_05051
GLRG_04367
GLRG_07871
GLRG_08101
GLRG_00521
GLRG_09572
GLRG_09987
GLRG_09040
GLRG_07042
GLRG_06067
GLRG_06142
GLRG_10512
GLRG_10762
GLRG_11148
GLRG_11568
GLRG_11580
GLRG_11889
GLRG_11921
GLRG_05334
GLRG_05328
GLRG_02693
GLRG_02698
GLRG_02717
GLRG_02723
GLRG_02729
GLRG_02733
GLRG_02744
GLRG_02782
GLRG_02799
GLRG_02819
GLRG_02829
GLRG_02873
GLRG_02877
GLRG_02888
GLRG_02929
GLRG_02958
GLRG_02959
GLRG_02964
GLRG_02982
GLRG_02984
GLRG_03332
GLRG_03346
GLRG_03353
GLRG_03355
GLRG_03463
GLRG_03489
GLRG_03494
GLRG_03509
GLRG_03551
GLRG_03564
GLRG_03567
GLRG_03568
GLRG_03886
GLRG_03890
GLRG_03895
GLRG_03920
GLRG_03928
GLRG_04030
GLRG_04055
GLRG_04385
GLRG_04396
GLRG_04411
GLRG_04461
GLRG_04480
GLRG_04505
GLRG_04511
GLRG_04552
GLRG_04553
GLRG_04577
GLRG_04819
GLRG_04829
GLRG_04848
GLRG_04853
GLRG_04859
GLRG_04862
GLRG_04907
GLRG_04925
GLRG_04948
GLRG_04957
GLRG_04958
GLRG_04966
GLRG_04976
GLRG_04935
GLRG_05015
GLRG_05039
GLRG_05301
GLRG_05307
GLRG_05309
GLRG_05320
GLRG_05328
GLRG_05334
GLRG_05341
GLRG_05344
GLRG_05360
GLRG_05364
GLRG_05374
GLRG_05397
GLRG_05405
GLRG_05409
GLRG_05410
GLRG_05413
GLRG_05415
GLRG_05417
GLRG_05419
GLRG_05432
GLRG_05438
GLRG_05615
GLRG_05706
GLRG_05766
GLRG_05795
GLRG_05799
GLRG_05817
GLRG_05844
GLRG_05846
GLRG_05859
GLRG_05862
GLRG_06059
GLRG_06087
GLRG_06134
GLRG_06144
GLRG_06196
GLRG_06198
GLRG_06360
GLRG_06367
GLRG_06420
GLRG_06427
GLRG_06428
GLRG_06432
GLRG_06453
GLRG_06466
GLRG_06477
GLRG_06493
GLRG_06497
GLRG_06504
GLRG_06801
GLRG_06812
GLRG_06832
GLRG_06835
GLRG_06837
GLRG_06849
GLRG_06864
GLRG_06866
GLRG_06900
GLRG_06013
GLRG_06939
GLRG_07037
GLRG_07042
GLRG_07067
GLRG_07087
GLRG_07093
GLRG_07098
GLRG_07048
GLRG_07299
GLRG_07323
GLRG_07334
GLRG_07335
GLRG_07390
GLRG_07667
GLRG_07669
GLRG_07671
GLRG_07688
GLRG_07763
GLRG_07784
GLRG_07788
GLRG_07790
GLRG_07802
GLRG_07820
GLRG_07823
GLRG_07825
GLRG_07833
GLRG_07835
GLRG_07890
GLRG_07898
GLRG_07904
GLRG_07919
GLRG_08086
GLRG_08111
GLRG_08134
GLRG_08275
GLRG_08282
GLRG_08288
GLRG_08329
GLRG_08343
GLRG_08373
GLRG_08377
GLRG_08389
GLRG_08639
GLRG_08667
GLRG_08675
GLRG_08680
GLRG_08683
GLRG_08692
GLRG_08724
GLRG_08730
GLRG_08731
GLRG_08741
GLRG_08516
GLRG_08528
GLRG_08570
GLRG_08578
GLRG_08974
GLRG_08977
GLRG_08985
GLRG_09003
GLRG_09004
GLRG_09022
GLRG_09026
GLRG_09034
GLRG_09041
GLRG_09181
GLRG_09201
GLRG_09212
GLRG_09246
GLRG_09251
GLRG_09254
GLRG_09265
GLRG_09270
GLRG_09345
GLRG_09349
GLRG_09370
GLRG_09383
GLRG_09386
GLRG_09397
GLRG_09398
GLRG_09418
GLRG_09436
GLRG_09558
GLRG_09567
GLRG_09747
GLRG_09755
GLRG_09765
GLRG_09768
GLRG_09811
GLRG_09831
GLRG_09927
GLRG_09968
GLRG_09976
GLRG_10100
GLRG_10122
GLRG_10257
GLRG_10384
GLRG_10508
GLRG_10524
GLRG_10541
GLRG_10558
GLRG_10565
GLRG_10571
GLRG_10666
GLRG_10712
GLRG_10733
GLRG_10736
GLRG_10743
GLRG_10753
GLRG_10843
GLRG_10844
GLRG_10966
GLRG_10980
GLRG_10992
GLRG_11000
GLRG_11004
GLRG_11006
GLRG_11060
GLRG_11062
GLRG_11080
GLRG_11081
GLRG_11083
GLRG_10819
GLRG_10821
GLRG_11148
GLRG_11158
GLRG_11162
GLRG_11163
GLRG_11167
GLRG_11284
GLRG_11415
GLRG_11419
GLRG_11497
GLRG_11513
GLRG_11561
GLRG_11572
GLRG_11574
GLRG_11580
GLRG_11581
GLRG_11584
GLRG_11622
GLRG_11623
GLRG_11717
GLRG_11749
GLRG_11750
GLRG_11761
GLRG_11763
GLRG_11805
GLRG_11826
GLRG_11851
GLRG_11853
GLRG_11856
GLRG_11862
GLRG_11892
GLRG_11914
GLRG_11932
GLRG_11949
GLRG_11960
GLRG_11966
GLRG_11982
GLRG_11993
GLRG_11996
GLRG_11998
GLRG_00008
GLRG_00081
GLRG_00287
GLRG_00394
GLRG_00579
GLRG_00817
GLRG_00825
GLRG_00827
GLRG_00902
GLRG_00903
GLRG_01068
GLRG_01072
GLRG_01073
GLRG_01084
GLRG_01163
GLRG_01279
GLRG_01421
GLRG_01442
GLRG_01472
GLRG_01497
GLRG_01545
GLRG_01546
GLRG_01594
GLRG_01634
GLRG_01688
GLRG_01692
GLRG_02420
GLGG_02451
GLRG_02478
GLRG_02527
GLRG_02631
GLRG_02670
GLRG_02675
GLRG_02051
GLRG_02062
GLRG_02114
GLRG_02120
GRLG_02125
GLRG_02132
GLRG_02165
GLRG_02254
GLRG_02272
GLRG_01716
GLRG_01737
GLRG_01743
GLRG_01816
GLRG_01817
GRLG_01831
GLRG_02010
GLRG_02037
GLRG_03020
GLRG_03057
GLRG_03630
GLRG_03653
GLRG_03677
GLRG_03678
GLRG_03684
GLRG_03726
GLRG_04264
GLRG_04689
GLRG_04710
GLRG_04753
GLRG_04754
GLRG_05087
GLRG_05219
GLRG_05623
GLRG_05637
GLRG_06011
GLRG_06026
GLRG_06226
GLRG_06241
GLRG_06267
GLRG_06628
GLRG_06632
GLRG_06676
GLRG_06783
GLRG_06787
GLRG_07175
GLRG_07250
GLRG_07260
GLRG_07265
GLRG_07455
GLRG_07568
GLRG_07651
GLRG_07654
GLRG_07658
GLRG_07664
GLRG_07928
GLRG_07935
GLRG_08052
GLRG_08193
GLRG_08407
GLRG_08781
GLRG_08806
GLRG_08858
GLRG_08869
GLRG_08879
GLRG_09059
GLRG_09061
GLRG_08092
GLRG_09172
GLRG_09138
GLRG_09473
GLRG_09505
GLRG_10033
GLRG_10064
GLRG_10082
GLRG_10157
GLRG_10371
GLRG_10909
GLRG_11105
GLRG_11107
GLRG_11112
GLRG_11116
GLRG_11182
GLRG_11209
GLRG_11211
GLRG_11365
GLRG_11375
GLRG_11520
GLRG_11753
GLRG_11869
GLRG_11943

## Sheet: Intron_too_short
incorrect intron size (too short)
gene id
GLRG_06871
GLRG_09270
GLRG_05813
GLRG_03971
GLRG_02965
GLRG_03569
GLRG_04358
GLRG_04925
GLRG_05327
GLRG_05341
GLRG_05317
GLRG_05746
GLRG_05813
GLRG_06067
GLRG_06973
GLRG_07014
GLRG_07100
GLRG_07120
GLRG_07751
GLRG_07820
GLRG_07856
GLRG_08079
GLRG_08176
GLRG_08340
GLRG_08649
GLRG_08699
GLRG_09210
GLRG_10150
GLRG_10419
GLRG_10630
GLRG_11275
GLRG_11349
GLRG_11562
GLRG_11668
GLRG_11808
GLRG_11866
GLRG_11889
GLRG_06698
GLRG_07581
GLRG_07958
GLRG_08208
GLRG_08898
GLRG_11534
GLRG_11471
GLRG_11793

## Sheet: intron-exon added
incorrect intron-exon structure (at least one intron and exon added)
gene id
GLRG_04490
GLRG_02708
GLRG_02879
GLRG_03400
GLRG_03463
GLRG_03833
GLRG_03837
GLRG_03890
GLRG_03901
GLRG_03915
GLRG_03987
GLRG_04883
GLRG_04933
GLRG_04945
GLRG_05364
GLRG_05474
GLRG_05777
GLRG_05787
GLRG_05847
GLRG_06364
GLRG_06393
GLRG_06424
GLRG_06447
GLRG_06899
GLRG_07034
GLRG_07102
GLRG_07395
GLRG_07809
GLRG_07822
GLRG_07823
GLRG_07890
GLRG_08072
GLRG_08083
GLRG_08090
GLRG_08141
GLRG_08659
GLRG_08704
GLRG_08711
GLRG_09023
GLRG_09053
GLRG_09241
GLRG_09398
GLRG_09569
GLRG_09583
GLRG_09756
GLRG_09773
GLRG_09808
GLRG_10129
GLRG_10389
GLRG_10437
GLRG_10639
GLRG_10650
GLRG_11061
GLRG_11459
GLRG_11649
GLRG_11651
GLRG_11653
GLRG_11654
GLRG_11842
GLRG_11932
GLRG_00281
GLRG_00291
GLRG_00543
GLRG_00597
GLRG_01080
GLRG_01492
GRLG_02506
GRLG_02605
GLRG_02195
GLRG_01744
GLRG_04232
GLRG_04650
GLRG_04765
GLRG_05898
GLRG_06681
GLRG_06758
GLRG_06792
GLRG_07170
GLRG_07559
GLRG_07598
GLRG_07619
GLRG_07948
GLRG_08237
GLRG_08403
GLRG_08410
GLRG_08489
GLRG_08889
GLRG_08920
GLRG_08942
GLRG_09505
GLRG_10183
GLRG_10349
GLRG_10359
GLRG_10385
GLRG_10584
GLRG_10686
GLRG_10690
GLRG_10693
GLRG_10705
GLRG_10782
GLRG_10788
GLRG_10795
GLRG_10887
GLRG_10935
GLRG_10942
GLRG_10945
GLRG_11117
GLRG_11524
GLRG_11539
GLRG_11884
GLRG_00065

## Sheet: intron-exon removed
incorrect intron-exon structure (at least one intron and exon removed)
gene id
GLRG_03360
GLRG_02755
GLRG_02823
GLRG_02875
GLRG_02888
GLRG_02958
GLRG_03355
GLRG_03489
GLRG_03831
GLRG_04034
GLRG_04349
GLRG_04355
GLRG_04476
GLRG_04480
GLRG_04505
GLRG_04529
GLRG_04577
GLRG_04946
GLRG_05030
GLRG_05307
GLRG_05309
GLRG_05320
GLRG_05317
GLRG_05328
GLRG_05341
GLRG_05390
GLRG_05746
GLRG_05766
GLRG_05795
GLRG_06360
GLRG_06504
GLRG_06835
GLRG_06900
GLRG_06966
GLRG_06970
GLRG_07037
GLRG_07087
GLRG_07092
GLRG_07105
GLRG_07304
GLRG_07334
GLRG_07383
GLRG_07390
GLRG_07671
GLRG_07688
GLRG_07709
GLRG_07719
GLRG_07726
GLRG_07816
GLRG_07825
GLRG_07908
GLRG_08086
GLRG_08137
GLRG_08275
GLRG_08732
GLRG_08516
GLRG_08544
GLRG_08995
GLRG_09003
GLRG_09022
GLRG_09246
GLRG_09265
GLRG_09578
GLRG_09768
GLRG_09954
GLRG_09968
GLRG_09984
GLRG_10129
GLRG_10274
GLRG_10290
GLRG_10508
GLRG_10571
GLRG_10661
GLRG_10844
GLRG_10966
GLRG_10980
GLRG_10991
GLRG_11004
GLRG_11006
GLRG_11060
GLRG_11163
GLRG_11584
GLRG_11623
GLRG_11834
GLRG_11851
GLRG_11960
GLRG_11998
GLRG_04189
GLRG_05281
GLRG_05072
GLRG_05530
GLRG_06235
GLRG_04636
GLRG_06729
GLRG_08226
GLRG_06367
GLRG_09062
GLRG_09121
GLRG_09123
GLRG_09523
GLRG_06466
GLRG_06469
GLRG_06428
GLRG_06432
GLRG_09648
GLGR_10454
GLRG_10461
GLRG_11593
GLRG_11606
GLRG_06747
GLRG_11627
GLRG_11871
GLRG_01231
GLRG_01575
GLRG_04082
GLRG_06966
GLRG_07037
GLRG_07092
GLRG_07105
GLRG_07688
GLRG_07709
GLRG_08094
GLRG_08137
GLRG_08544
GLRG_08995
GLRG_07726
GLRG_09954
GLRG_06493
GLRG_09984
GLRG_07383
GLRG_07759
GLRG_07816
GLRG_10661
GLRG_07908
GLRG_05317
GLRG_07304
GLRG_09578
GLRG_06469
GLRG_11560
GLRG_10274
GLRG_06366
GLRG_04476
GLRG_00309
GLRG_00864
GLRG_01097
GLRG_01239
GLRG_01302
GLRG_01444
GLRG_02417
GLRG_02138
GLRG_02232
GLRG_02151
GLRG_01819
GLRG_01974
GLRG_01997
GLRG_01975
GLRG_04322
GLRG_05963
GLRG_07144
GLRG_07442
GLRG_07562
GLRG_08932
GLRG_08964
GLRG_10048
GLRG_11098
GLRG_11301
GLRG_11917
GLRG_02722
GLRG_02837
GLRG_02961
GLRG_03514
GLRG_03875
GLRG_04946
GLRG_05309
GLRG_05735
GLRG_06148
GLRG_06153
GLRG_06187
GLRG_07773
GLRG_07787
GLRG_08539
GLRG_08544
GLRG_08997
GLRG_09420
GLRG_09968
GLRG_10095
GLRG_10256
GLRG_10638
GLRG_11498
GLRG_11560
GLRG_11751
GLRG_11841

## Sheet: IncorrectlyJoinedGenes
incorrectly joined genes
gene id	gene ID after revision
GLRG_00187	COGR_14840
GLRG_05267	COGR_14197
GLRG_01125	COGR_14839
GLRG_01318	COGR_14838
GLRG_01616	COGR_14841
GLRG_02103	COGR_14837
GLRG_01712	COGR_14836
GLRG_03014	COGR_14835
GLRG_06548	COGR_14834
GLRG_06598	COGR_14321
GLRG_08902	COGR_14816
GLRG_09104	COGR_14833
GLRG_09299	COGR_14832
GLRG_10322	COGR_14831
GLRG_10497	COGR_14830
GLRG_02766	COGR_14829
GLRG_02986	COGR_14828
GLRG_04010	COGR_14813
GLRG_04532	COGR_14827
GLRG_04573	COGR_14151
GLRG_05005	COGR_14826
GLRG_05305	COGR_14814
GLRG_06386	COGR_14825
GLRG_06418	COGR_14824
GLRG_06858	COGR_14818
GLRG_07019	COGR_14815
GLRG_07365	COGR_14823
GLRG_07716	COGR_14822
GLRG_08359	COGR_14821
GLRG_11002	COGR_14820
GLRG_11857	COGR_14819

## Sheet: IncorrectlySplitGenes
incorrectly split genes
gene id*
GLRG_02734
GLRG_02830
GLRG_02915
GLRG_03317
GLRG_03330
GLRG_03378
GLRG_03422
GLRG_03563
GLRG_03907
GLRG_03965
GLRG_04356
GLRG_04461
GLRG_04540
GLRG_04966
GLRG_06105
GLRG_07723
GLRG_07725
GLRG_07913
GLRG_07913
GLRG_08110
GLRG_08646
GLRG_08674
GLRG_08679
GLRG_08730
GLRG_09211
GLRG_09256
GLRG_10828
GLRG_00420
GLRG_01565
GLRG_00652
GLRG_01660
GLRG_01730
GLRG_01770
GLRG_03207
GLRG_03673
GLRG_05060
GLRG_05496
GLRG_07194
GLRG_08227
GLRG_08414
GLRG_08497
GLRG_10784
GLRG_11262
GLRG_11480
GLRG_04966
GLRG_11802
GLRG_06816
GLRG_07723
GLRG_07913
GLRG_08646
GLRG_01088
GLRG_00066
*The new gene id refers to first 5' gene.

## Sheet: IncorrectGenomicSeq
insertion and deletions effecting orf
gene id	position	effect
GLRG_05317	Supercontig_1.18:98908	deletion at exon 2 leads to a shift of translation start site and intron 1 removed
GLRG_05483	Supercontig_1.19:17251	deletion: intron 5 removed
GLRG_06248	Supercontig_1.23:270303	insertion: intron 4 removed
GLRG_06874	Supercontig_1.26:233557	deletion: intron 4 removed
GLRG_07526	Supercontig_1.31:435426	deletion: alternative translation frame, minor effect on AS sequence length
GLRG_08715	Supercontig_1.40:275703	deletion: alternative translation frame, resulting AS sequence truncated
GLRG_08997	Supercontig_1.44:115843	deletion: intron 1 removed
GLRG_09420	Supercontig_1.48:245908	deletion: intron 1 removed
GLRG_09667	Supercontig_1.51:89539	deletion: intron 4 removed
GLRG_09703	Supercontig_1.51:203946	deletion: intron 2 removed
GLRG_10991	Supercontig_1.70:86188	deletion: alternative translation frame
GLRG_02723	Supercontig_1.8:147090	deletion: exon 2 enlarged
GLRG_09589	Supercontig_1.50:145532	insertion: orf truncated, exon 4 removed
nucleotide substitution leeding to stop lost
gene id	position	effect
GLRG_04583	Supercontig_1.15:8841	stop lost
nucleotide substitutions leeding to missense
gene id	position	effect
GLRG_04151	Supercontig_1.13:214275	cTc/cCc|L179P
GLRG_04357	Supercontig_1.14:25152	gTc/gGc|V392G
GLRG_05055	Supercontig_1.17:57796	cCc/cAc|P249H
GLRG_05055	Supercontig_1.17:57825	Acc/Gcc|T259A
GLRG_05422	Supercontig_1.18:491363	Agc/Ggc|S240G
GLRG_00793	Supercontig_1.2:1226864	cCc/cTc|P50L
GLRG_00912	Supercontig_1.2:1589383	Cgt/Agt|R21S
GLRG_05754	Supercontig_1.20:276558	tgG/tgT|W151C
GLRG_06552	Supercontig_1.25:186399	gGc/gAc|G60D
GLRG_06552	Supercontig_1.25:271207	Ccc/Acc|PnnT
GLRG_06982	Supercontig_1.28:36367	gTc/gAc|V40D
GLRG_01204	Supercontig_1.3:1023927	|tCt/tTt|S918F
GLRG_07708	Supercontig_1.32:151490	Ccg/Acg|P44T
GLRG_07559	Supercontig_1.33:98833	gaG/gaT|E185D
GLRG_07559	Supercontig_1.33:99165	Ctt/Ttt|L75F
GLRG_08226	Supercontig_1.37:215282	Aac/Gac|N245D
GLRG_08303	Supercontig_1.38:98561	aTc/aCc|I272T
GLRG_01702	Supercontig_1.4:1354724	Aaa/Gaa|K1953E
GLRG_08666	Supercontig_1.40:121703	aaG/aaC|K114N
GLRG_08986	Supercontig_1.44:72035	Tgc/Agc|C322S
GLRG_08986	Supercontig_1.44:72037	gCc/gAc|A321D
GLRG_09209	Supercontig_1.46:103716	Aac/Gac|N325D
GLRG_02242	Supercontig_1.6:699003	cAg/cGg|Q330R
GLRG_10589	Supercontig_1.63:71157	caA/caC|Q1470H
GLRG_10629	Supercontig_1.64:26049	Gac/Aac|D549N
GLRG_10756	Supercontig_1.66:155199	Ttc/Gtc|F161V
GLRG_11111	Supercontig_1.75:78494	Tca/Cca|S133P

## Sheet: intronDinucleotides
signal dinucleotides and branching point censensus sequences of new introns
gene id	chromosome	intron start coordinate	intron end coordinate	strand	intron flank	flanking sequence at predicted branch site*
GLRG_00065	Supercontig_1.1	247183	248434	-	GT-AG	AGCACACUAACCC
GLRG_00081	Supercontig_1.1	315609	315692	-	GT-AG	CAAGCACUGACGA
GLRG_00281	Supercontig_1.1	1113815	1113901	+	GT-AG	CGUCGAGUAACCC
GLRG_00394	Supercontig_1.1	1465716	1465769	-	GC-AG	CAUUUGUUGACCA
GLRG_03346	Supercontig_1.10	146660	148130	+	GT-AG	CAUUGCCUAAUCC
GLRG_03355	Supercontig_1.10	191905	191952	+	GT-AG
GLRG_03400	Supercontig_1.10	407263	407331	+	GT-AG	CCCCCACUGACAC
GLRG_03463	Supercontig_1.10	646927	646980	-	AT-AC	AUUAUGCUGACUC
GLRG_03509	Supercontig_1.10	828893	828948	-	GT-AG	CUAGAUCUGAUUA
GLRG_03509	Supercontig_1.10	829875	829936	-	GT-AG	AAUCAGCUAAUAU
GLRG_03509	Supercontig_1.10	830255	830306	-	GT-AG	AUAAACCUAACAA
GLRG_03509	Supercontig_1.10	830716	830900	-	GT-AG	UUUCAACUAAUCA
GLRG_03564	Supercontig_1.10	1031939	1032008	-	GC-AG	AAAUAGCUGACCA
GLRG_03567	Supercontig_1.10	1036179	1036233	+	AT-AC	CAUUGUCUAAUAU
GLRG_03567	Supercontig_1.10	1036444	1036531	+	GT-AG	ACUUUGCUAAUCU
GLRG_11649	Supercontig_1.100	24667	24720	-	GT-AG	AAGAGAAUAACAU
GLRG_11651	Supercontig_1.100	41604	41681	-	GT-AG	CCGGAAUUGACUC
GLRG_11653	Supercontig_1.100	55310	55378	-	GT-AG	UCAACACUGACAA
GLRG_03653	Supercontig_1.11	363881	363939	+	GC-AG	UGUUCACUAACAU
GLRG_03677	Supercontig_1.11	445610	445702	+	GT-AG	CGGCUAUUAAUCG
GLRG_03678	Supercontig_1.11	446795	446845	-	GC-AG	UUUUCACUGACCU
GLRG_03684	Supercontig_1.11	476911	476965	+	GT-AG	GGUCCCUUGAUCU
GLRG_03726	Supercontig_1.11	670373	670425	+	GT-AG	AUCUAUCUGACCG
GLRG_11749	Supercontig_1.114	21552	21610	-	GT-AG	ACUCAUCAAACCA
GLRG_11750	Supercontig_1.114	22532	22590	-	GT-AG	UUGAGUCUAACAC
GLRG_11750	Supercontig_1.114	22622	22689	-	GT-AG	GUCUCGCUGACAC
GLRG_03833	Supercontig_1.12	21095	21154	+	GT-AG	UACUUGCUAACUC
GLRG_03837	Supercontig_1.12	29746	29820	-	GT-AG	CUGGUAAUAACUC
GLRG_03890	Supercontig_1.12	218824	218883	-	GT-AG	GCCCCCUCGAUCG
GLRG_03890	Supercontig_1.12	221143	221476	-	GT-AG	CGUCGACUGACUC
GLRG_03901	Supercontig_1.12	268174	268224	-	GT-AG	UCGGAUCUGACGU
GLRG_03920	Supercontig_1.12	331130	331212	-	GT-AG	AGAUAACCAACUG
GLRG_03928	Supercontig_1.12	370155	370314	-	GT-AG	CACUGGCUAAUUU
GLRG_03928	Supercontig_1.12	370428	370656	-	GT-AG	ACAAAUCUGAUAC
GLRG_03971	Supercontig_1.12	602720	602813	+	GT-AG	CGGCAACUAACCA
GLRG_03987	Supercontig_1.12	654505	654555	-	GT-AG	CAAAGAUUGACUA
GLRG_04030	Supercontig_1.12	789445	789519	+	GT-AG	UGAUAUCUGACAG
GLRG_04082	Supercontig_1.12	976402	976455	+	GT-AG	CCUAUACUAACUC
GLRG_11808	Supercontig_1.128	29427	29494	+	GT-AG	UGCUAAAUGAUGA
GLRG_04232	Supercontig_1.13	594682	594738	-	GT-AG	AAUGACUCAACGA
GLRG_04349	Supercontig_1.14	8700	8759	-	GT-AG	UCAAGCUUAACAA
GLRG_04349	Supercontig_1.14	8854	8912	-	GT-AG	UCCCUUCUGAUUG
GLRG_04358	Supercontig_1.14	31430	31494	+	GT-AG	CAGACACUGAUUC
GLRG_04367	Supercontig_1.14	54806	54858	-	GT-AG	CCAAAGCUAACAC
GLRG_04385	Supercontig_1.14	104767	104896	-	GC-AG	GGAACGCUAACCG
GLRG_04396	Supercontig_1.14	143470	143555	+	GT-AG	CAUUGACUGACCA
GLRG_04411	Supercontig_1.14	202875	203113	+	GT-AG	UAUUUGCUGAUCA
GLRG_04476	Supercontig_1.14	513976	514025	+	GT-AG	UGUGAGCUGAGGG
GLRG_04480	Supercontig_1.14	528602	528658	-	GT-AG	GCUGUUAUAACAC
GLRG_04480	Supercontig_1.14	529919	529970	-	GT-AG	GAGUUGUUGACGG
GLRG_04490	Supercontig_1.14	577352	577413	-	GT-AG	AUCAUGCUGAGCA
GLRG_04490	Supercontig_1.14	577519	577602	-	GT-AG	ACAAGACUGACAA
GLRG_04529	Supercontig_1.14	739061	739115	-	GC-AG	AAUCUACUGACAA
GLRG_04553	Supercontig_1.14	855474	855565	-	GT-AG	AAACGUCUAAUGG
GLRG_11834	Supercontig_1.140	13827	13910	-	GT-AG	ACGACACUGAUGA
GLRG_11853	Supercontig_1.148	19257	19330	-	GT-AG	AUAAAGCUAACUC
GLRG_04650	Supercontig_1.15	289887	289945	-	GT-AG	GACAUGCUAACGA
GLRG_04689	Supercontig_1.15	451316	451384	+	GT-AG	GCACAUCUAACCA
GLRG_04710	Supercontig_1.15	511823	511902	+	GC-AG	AGUAGACUAAUUA
GLRG_04753	Supercontig_1.15	635375	635453	-	GT-AG	CAGAUUCUAACGC
GLRG_04754	Supercontig_1.15	637631	637782	-	GT-AG	GCGUCGCUAACCA
GLRG_04765	Supercontig_1.15	672190	672241	-	GT-AG	CGAGUGCUAACUA
GLRG_04765	Supercontig_1.15	672299	672355	-	GT-AG	UGCGUGCUAAUUA
GLRG_11856	Supercontig_1.152	8828	8883	-	GT-AG	ACUUAGCAAACCA
GLRG_11856	Supercontig_1.152	8962	9055	-	GT-AG	CAGACCCUGACGA
GLRG_11871	Supercontig_1.155	10597	10714	+	GC-AG	GUGCAACUGACUG
GLRG_04819	Supercontig_1.16	20385	20499	+	GT-AG	GCGUCUCUAACAG
GLRG_04829	Supercontig_1.16	41082	41145	-	GT-AG	UGAUGGCUAACAU
GLRG_04848	Supercontig_1.16	126653	126729	-	GT-AG	UAAGUGAUGAUAA
GLRG_04848	Supercontig_1.16	127723	127779	-	GT-AG	GGCUUACAAACUU
GLRG_04853	Supercontig_1.16	155883	155933	-	GT-AG	AGUUUUCUAAUUC
GLRG_04853	Supercontig_1.16	156078	156131	-	GT-AG	CUCACCUCAACUC
GLRG_04859	Supercontig_1.16	171824	171905	-	GC-AG	CAAGUCCAAACCA
GLRG_04883	Supercontig_1.16	266318	266494	+	CT-AC
GLRG_04925	Supercontig_1.16	388343	388826	-	GT-AG	AGAUUGCUAACCG
GLRG_04933	Supercontig_1.16	419462	419510	+	GC-AG	CAAGUCUCAAUAG
GLRG_04933	Supercontig_1.16	421665	421727	+	GT-AG	CCCUCGCUGACUU
GLRG_04957	Supercontig_1.16	504612	504668	+	GT-AG	CACUUGCUAACCA
GLRG_04965	Supercontig_1.16	532520	532569	+	GT-AG	GCCCAACUAAUGA
GLRG_05051	Supercontig_1.16	826574	826627	+	GT-AG	UAACUACUAAUAA
GLRG_05051	Supercontig_1.16	828073	828132	+	GT-AG	GGCAUACUGACAC
GLRG_11842	Supercontig_1.164	17814	18071	-	GT-AG	AUUCCAUUGAUCC
GLRG_11884	Supercontig_1.167	7664	7741	+	GT-AG	AGGCAUCUGAUGA
GLRG_05087	Supercontig_1.17	162415	162532	+	GT-AG	GAUGGACUGACCA
GLRG_05219	Supercontig_1.17	554455	554520	+	GT-AG	GGUCAACUAACUC
GLRG_11889	Supercontig_1.172	6019	6094	-	GT-AG	CGGAGGCUAAUCG
GLRG_11889	Supercontig_1.172	6207	6289	-	GT-AG	GCCCAACUGACCA
GLRG_11892	Supercontig_1.174	8257	8311	-	GC-AG	GACGCGUUAAUUA
GLRG_05301	Supercontig_1.18	50389	50446	-	GT-AG	AGGAUACUAAUCG
GLRG_05301	Supercontig_1.18	50495	50546	-	GT-AG	AUUAAUCUAAUUG
GLRG_05364	Supercontig_1.18	275253	275334	-	GT-AG	CGGCGGCUGACAC
GLRG_05364	Supercontig_1.18	275528	275596	-	GT-AG	CGUCUCUGGACCA
GLRG_05390	Supercontig_1.18	370454	370526	-	GC-AG	ACGAUACUAACAU
GLRG_05397	Supercontig_1.18	400665	400842	-	GT-AG	CGCCAGCUGACAU
GLRG_05409	Supercontig_1.18	443213	443276	-	GT-AG	AUGAAACUGACAU
GLRG_05409	Supercontig_1.18	443378	443431	-	GT-AG	CUUUGGCUGACUG
GLRG_05413	Supercontig_1.18	453417	453518	-	GT-AG	CAGAAGCUAAUGG
GLRG_05413	Supercontig_1.18	454735	454814	-	GT-AG	UGAACAUUGAUCA
GLRG_05415	Supercontig_1.18	460749	460951	-	GT-AG	CCAGUACUGACAU
GLRG_05417	Supercontig_1.18	469526	469603	+	GT-AG	UCGUCGCUGACAG
GLRG_05419	Supercontig_1.18	478367	478434	+	GT-AG	AAAACGCUGACUG
GLRG_05432	Supercontig_1.18	518895	519964	+	GT-AG	UCUUGACUAACUU
GLRG_05438	Supercontig_1.18	548959	549033	-	GT-AG	UGUGCACUGACUC
GLRG_05474	Supercontig_1.18	679532	679591	-	GT-AG	CAACUGUCAAUCA
GLRG_11917	Supercontig_1.187	12497	12570	+	GT-AG	AAAAGGCUAACGU
GLRG_05623	Supercontig_1.19	499798	499847	-	GC-AG	CUUCAUCUAACAA
GLRG_11921	Supercontig_1.198	5025	5094	-	GT-AG	UACUUACUAAGUU
GLRG_00521	Supercontig_1.2	173251	173301	+	GC-AG	CUUUUGCUAACGC
GLRG_00543	Supercontig_1.2	268530	268616	-	GT-AG	ACGGGGCUGAGUG
GLRG_00579	Supercontig_1.2	373983	374041	+	GT-AG	CCGAACUUAAUUU
GLRG_00597	Supercontig_1.2	450929	451063	+	GT-AG	CGGCAGUAAAUCC
GLRG_00817	Supercontig_1.2	1311714	1311776	+	GT-AG	ACAUAGCCGACAU
GLRG_00827	Supercontig_1.2	1348799	1348855	-	GC-AG	UGUUUGCUGACCA
GLRG_00903	Supercontig_1.2	1559488	1559558	+	GC-AG	CAUGGACUAACAU
GLRG_00903	Supercontig_1.2	1560553	1560614	+	GC-AG	CAAGUAUUAAUAU
GLRG_05706	Supercontig_1.20	90789	90878	-	GT-AG	AAAGCACUAACUC
GLRG_05706	Supercontig_1.20	92042	92114	-	GT-AG	GUUAAUCUGACAG
GLRG_05706	Supercontig_1.20	92138	92201	-	GT-AG	ACCCUACUAACCA
GLRG_05706	Supercontig_1.20	92425	92517	-	GT-AG	AUAUGGCUGACUG
GLRG_05746	Supercontig_1.20	250615	250671	-	GC-AG	UCAACACUAAUAU
GLRG_05777	Supercontig_1.20	335359	335412	-	GT-AG	CGGUUGCUAACAG
GLRG_05787	Supercontig_1.20	367441	368004	-	GT-AG	AUCACCUUGAUGU
GLRG_05813	Supercontig_1.20	451919	452065	-	GT-AG	UUUUCGCUAACGG
GLRG_05817	Supercontig_1.20	463414	463466	-	GC-AG	UACAUACUGACAG
GLRG_05844	Supercontig_1.20	532523	532593	+	GT-AG	UGCGGACUGACAG
GLRG_05847	Supercontig_1.20	545678	545764	-	GT-AG	CCAUGGCUAACAG
GLRG_05859	Supercontig_1.20	602478	602533	-	GT-AG	UCGAUACUGAUUA
GLRG_05859	Supercontig_1.20	602659	602709	-	GT-AG	UACGUUCUGAUCG
GLRG_05862	Supercontig_1.20	608773	608826	-	CT-AC
GLRG_11932	Supercontig_1.206	11823	11870	+	GT-AG	GCUCCUCUAAUUC
GLRG_05898	Supercontig_1.21	81144	81197	-	GT-AG	CAGCCGCUGACUC
GLRG_06013	Supercontig_1.21	536435	536479	+	GT-AG	CCAGGGCUAAAGA
GLRG_06026	Supercontig_1.21	570083	570137	+	GC-AG	GAAAUACUGACGG
GLRG_06067	Supercontig_1.22	58025	58106	-	GC-AG	CAAUGACUAACAA
GLRG_06087	Supercontig_1.22	145041	145100	-	GT-AG	GGGUUGCUGACCU
GLRG_06134	Supercontig_1.22	294772	294827	-	GT-AG	UGGAAGCAAACCU
GLRG_06142	Supercontig_1.22	330961	331135	+	GT-AG	CCCUAUUUGAUCU
GLRG_06144	Supercontig_1.22	347088	347141	+	GT-AG	UGAUAUCCAACCC
GLRG_06144	Supercontig_1.22	348182	348277	+	GT-AG	CCAGUGCUAACAU
GLRG_06144	Supercontig_1.22	348346	348402	+	GT-AG	AUGACGCUGACAU
GLRG_06198	Supercontig_1.22	595635	595688	-	GT-AG	UCCGGGCUAAAAU
GLRG_06226	Supercontig_1.23	174396	174446	-	GT-AG	CUAUCUCUGAUCA
GLRG_06241	Supercontig_1.23	224126	224172	+	GT-AG	AAUUAACUAACAU
GLRG_06364	Supercontig_1.24	65124	65192	-	GT-AG	CGAGUACUGAGCA
GLRG_06364	Supercontig_1.24	65453	65503	-	GT-AG	GUAACAUGGACUU
GLRG_06393	Supercontig_1.24	190346	190393	-	GT-AG	GCCCCGCUAAGUC
GLRG_06420	Supercontig_1.24	267507	267753	-	GT-AG	GAUUUACUGACUU
GLRG_06424	Supercontig_1.24	276802	276864	-	GT-AG	UUCUUACUGACCC
GLRG_06424	Supercontig_1.24	276904	276957	-	GT-AG	ACUUUGCUAAUGC
GLRG_06427	Supercontig_1.24	286667	286728	-	GC-AG	AAUUUGCUGAUUC
GLRG_06427	Supercontig_1.24	287010	287098	-	GT-AG	ACGGGGCUGACGC
GLRG_06428	Supercontig_1.24	288822	288884	-	GT-AG	AACGUGCUGACAU
GLRG_06428	Supercontig_1.24	288947	288999	-	GT-AG	GAGCGGCUGACUU
GLRG_06428	Supercontig_1.24	289468	289530	-	GT-AG	UUGAAGCUGAUGA
GLRG_06428	Supercontig_1.24	289621	289749	-	GT-AG	CGUUCGCUAAUCC
GLRG_06428	Supercontig_1.24	289802	289852	-	GT-AG	CCGUUGCUGAGAG
GLRG_06447	Supercontig_1.24	369273	369323	+	GT-AG	AUCCCCUUGACCC
GLRG_06477	Supercontig_1.24	488926	489135	+	GT-AG	ACACAGCUAACAC
GLRG_06497	Supercontig_1.24	578087	578186	-	CT-AC
GLRG_06628	Supercontig_1.25	483334	483411	+	GC-AG	CGUGAGCUAACCC
GLRG_06801	Supercontig_1.26	6553	6620	+	GT-AG	GCUAAUCUGACAU
GLRG_06801	Supercontig_1.26	6935	7015	+	GT-AG	UUCUUGCUAACCG
GLRG_06832	Supercontig_1.26	96426	96486	-	GT-AG	UAUCCACUAACAC
GLRG_06837	Supercontig_1.26	109081	109139	+	GT-AG	GCAUUGCUAACCG
GLRG_06837	Supercontig_1.26	109287	109341	+	GT-AG	AUGAGACUGACUC
GLRG_06864	Supercontig_1.26	207874	207951	+	GT-AG	GACUUAUCAACUC
GLRG_06871	Supercontig_1.26	229116	229217	-	CT-AC
GLRG_06899	Supercontig_1.26	335033	335089	+	GT-AG	GCACUCCUAACCC
GLRG_06676	Supercontig_1.27	128053	128109	-	GT-AG	UCGAUGCUAACAA
GLRG_06681	Supercontig_1.27	156311	156659	+	GT-AG	GAAGAGCUGACAA
GLRG_06758	Supercontig_1.27	421798	421860	+	GT-AG
GLRG_06783	Supercontig_1.27	518629	518693	+	GC-AG	CUGUUACUGACCG
GLRG_06787	Supercontig_1.27	530627	530685	-	GC-AG	AAUAGACUAACUG
GLRG_06792	Supercontig_1.27	548001	548054	+	GT-AG	UCGGUGCUAAUAC
GLRG_06970	Supercontig_1.28	5612	5671	+	GT-AG	UUAGAACCAACCG
GLRG_06973	Supercontig_1.28	15343	15448	+	GT-AG	CGUAUACUGACAG
GLRG_07034	Supercontig_1.28	196924	196974	+	GT-AG	CUAAACCAGAUCC
GLRG_07042	Supercontig_1.28	213440	213496	+	GT-AG	GAGAUGCUAACUG
GLRG_07067	Supercontig_1.28	296999	297066	-	GT-AG	CAAAUGCUAAUGC
GLRG_07093	Supercontig_1.28	374433	374486	-	GC-AG	CCACCACUAACAU
GLRG_07098	Supercontig_1.28	386182	386244	-	GT-AG	CCUCAAUUGACCC
GLRG_07100	Supercontig_1.28	390890	390959	+	GT-AG	CUCAUGCUAACCU
GLRG_07102	Supercontig_1.28	401283	401342	+	GT-AG	CCCAAGCUGAGAC
GLRG_07120	Supercontig_1.28	467181	467266	+	GC-AG	CCAUAGCUAACAU
GLRG_07144	Supercontig_1.29	9042	9095	-	GT-AG	CGUCUCCUAACUA
GLRG_07144	Supercontig_1.29	10193	10251	-	GT-AG	AUGACACCAACCA
GLRG_07170	Supercontig_1.29	100485	100614	+	GT-AG	UACGUACUGACAG
GLRG_07175	Supercontig_1.29	124619	124680	+	GT-AG	GUUCUGCUAACAA
GLRG_07175	Supercontig_1.29	125399	125451	+	GT-AG	CAAAAACUGAUAG
GLRG_07250	Supercontig_1.29	397581	397655	+	GC-AG	CGGUGGCUAACUU
GLRG_07260	Supercontig_1.29	426282	426341	-	GC-AG	CCAUUACUGACCA
GLRG_07265	Supercontig_1.29	444256	444326	-	GC-AG	UUCCGACUGACAG
GLRG_01072	Supercontig_1.3	554295	554345	+	GT-AG	CUGGCGCUAAUCU
GLRG_01073	Supercontig_1.3	555974	556034	-	GC-AG	UUUGGGCUAAUAC
GLRG_01080	Supercontig_1.3	578988	579045	+	GT-AG	UUAGGGUUGAUAA
GLRG_01080	Supercontig_1.3	579270	579324	+	GT-AG
GLRG_01080	Supercontig_1.3	579563	579619	+	GT-AG	CUUAAACUGACCC
GLRG_01163	Supercontig_1.3	858244	858308	+	GT-AG	ACGAUACUGACAU
GLRG_01279	Supercontig_1.3	1316666	1316717	-	GC-AG	GUUGGGCUAACAG
GLRG_07299	Supercontig_1.30	62815	62989	-	GT-AG	CUUGAGCUAACCA
GLRG_07301	Supercontig_1.30	68641	68701	+	GT-AG	AACCGGCUAACCG
GLRG_07395	Supercontig_1.30	461049	461108	+	GT-AG	GUUAGGCUAACAA
GLRG_07395	Supercontig_1.30	463530	463590	+	GT-AG	UGGGGACUGAUGG
GLRG_07455	Supercontig_1.31	228167	228328	-	GT-AG	ACCAAGCUAAUCC
GLRG_11993	Supercontig_1.318	6554	6611	-	GT-AG	UGAUAGCUAACCU
GLRG_07667	Supercontig_1.32	8661	8713	+	GT-AG	AGGCUGUUGAUCA
GLRG_07669	Supercontig_1.32	15331	15383	-	GT-AG	AGGAUGAUAACCA
GLRG_07669	Supercontig_1.32	15452	15509	-	GT-AG	UGAAGACUAACGU
GLRG_07669	Supercontig_1.32	15547	15592	-	GT-AG	CAACGUCUAAUAU
GLRG_07688	Supercontig_1.32	90184	90296	+	GC-AG	CAAGCACUGACAG
GLRG_07719	Supercontig_1.32	191347	191440	+	GT-AG	GAACGUUUGACAU
GLRG_07751	Supercontig_1.32	312290	312477	-	GT-AG	UGUACACUGACCA
GLRG_07763	Supercontig_1.32	349363	349436	-	GT-AG	CAUAGACUGACCA
GLRG_07763	Supercontig_1.32	349538	349708	-	GT-AG	GCUUGACUAACAU
GLRG_07788	Supercontig_1.32	442222	442278	-	GT-AG	UUGUCGCUGACCC
GLRG_11996	Supercontig_1.320	4832	4883	+	GT-AG	UUAAUACUAACUG
GLRG_11996	Supercontig_1.320	5029	5074	+	GT-AG	CUGGCCUUGAUUA
GLRG_07559	Supercontig_1.33	99096	99146	-	GT-AG	GUGGAUUGAACAA
GLRG_07562	Supercontig_1.33	116619	116703	+	GT-AG	CGUUGACUAAUCC
GLRG_07568	Supercontig_1.33	139899	139975	+	GC-AG	AAGUAGCUAACAA
GLRG_07598	Supercontig_1.33	267894	267962	+	GT-AG	UCCGGCCUGACCA
GLRG_07619	Supercontig_1.33	330862	330945	+	GT-AG	CGCUUCUGGAUCC
GLRG_07651	Supercontig_1.33	425466	425513	-	GT-AG	CACCAACUAAGAG
GLRG_07651	Supercontig_1.33	426628	426693	-	GT-AG	CAUAAGCUGACAC
GLRG_07664	Supercontig_1.33	483005	483052	-	GT-AG	GCAACAUGAACUU
GLRG_07802	Supercontig_1.34	41057	41415	+	GT-AG	GAGUUGCUGACUU
GLRG_07809	Supercontig_1.34	71361	71462	+	GT-AG	CAGUUUCUGACGA
GLRG_07820	Supercontig_1.34	98170	98225	-	GC-AG	GCGUCGCUGACGG
GLRG_07822	Supercontig_1.34	122867	122938	+	GT-AG	AGAAGACUGACGC
GLRG_07823	Supercontig_1.34	135083	135181	-	GT-AG	GACCAACUGACCU
GLRG_07823	Supercontig_1.34	135361	135522	-	GT-AG	GGCCGGCUGACGG
GLRG_07833	Supercontig_1.34	168655	168710	+	GT-AG	CAGUUUCUAACCU
GLRG_07856	Supercontig_1.34	265313	265397	-	GC-AG	AUGGCGCUAACAC
GLRG_07890	Supercontig_1.34	357419	357467	-	GC-AG	CUAAAGCUAACCA
GLRG_07890	Supercontig_1.34	360921	360971	-	GT-AG	AGUGCGCUGACAU
GLRG_07890	Supercontig_1.34	361441	361491	-	GT-AG	CACCGUCUGACGA
GLRG_07898	Supercontig_1.34	389584	389689	-	GT-AG	AUCUGACUGACGC
GLRG_07904	Supercontig_1.34	402902	402973	+	GT-AG	AAAGUUUUGAUGC
GLRG_07919	Supercontig_1.34	466708	466895	+	GT-AG	AAACAGCUAACCU
GLRG_07935	Supercontig_1.35	30004	30108	-	GT-AG	GAACGGCUGACCA
GLRG_07948	Supercontig_1.35	83874	83924	+	GT-AG	CAGUCGCUAAUCA
GLRG_08072	Supercontig_1.36	66298	66348	-	GT-AG
GLRG_08083	Supercontig_1.36	103487	103546	-	GT-AG	UCCCAGCUGAUGA
GLRG_08090	Supercontig_1.36	133081	133131	-	GT-AG	CCAAAGCUAACAG
GLRG_08090	Supercontig_1.36	133511	133564	-	GT-AG	GCGAUGCUAACGA
GLRG_08101	Supercontig_1.36	204769	204818	+	GT-AG	GCGGGGCUGAUAC
GLRG_08111	Supercontig_1.36	229544	229591	+	GT-AG	GUGAUACUGACAU
GLRG_08141	Supercontig_1.36	337193	337756	+	GT-AG	UCGCUCCUGAUCC
GLRG_08226	Supercontig_1.37	215385	215815	-	GT-AG	CCAAUCUUGAUGU
GLRG_08237	Supercontig_1.37	256547	256609	-	GT-AG	CAACGCCUAACUU
GLRG_08282	Supercontig_1.38	33922	34013	-	GT-AG	CCUCGGCUAACCC
GLRG_08328	Supercontig_1.38	196804	196851	+	GT-AG	UUUUCUUCGACAC
GLRG_08340	Supercontig_1.38	236506	236562	-	GC-AG	GAACGACUAACAA
GLRG_08343	Supercontig_1.38	245590	245641	-	GT-AG	CGUAUAUUGACAG
GLRG_08343	Supercontig_1.38	248148	248397	-	GT-AG	GCAAUGCUGACCA
GLRG_08373	Supercontig_1.38	377771	377831	-	GT-AG	CAGGCACUAAUCC
GLRG_08373	Supercontig_1.38	378428	378490	-	GT-AG	CUUGUGCUAACCC
GLRG_08379	Supercontig_1.38	398097	398151	+	GT-AG	CAGAGUCUGAAGU
GLRG_08389	Supercontig_1.38	426998	427053	-	GT-AG	AAAAUACUGAGAG
GLRG_08403	Supercontig_1.39	51396	51449	+	GT-AG	GGGACACUGACGC
GLRG_08407	Supercontig_1.39	66714	66765	-	GT-AG	CUGAAGCAGACUA
GLRG_08410	Supercontig_1.39	72904	72978	+	GT-AG	CAAGAACUGACGC
GLRG_08489	Supercontig_1.39	356972	357025	+	GT-AG	CACUGAAUGAUGA
GLRG_01421	Supercontig_1.4	404865	405129	+	GT-AG	GAUGAGCUAAGAG
GLRG_01492	Supercontig_1.4	670225	670348	+	GT-AG	ACUUGCUAAACGA
GLRG_01634	Supercontig_1.4	1114523	1114702	+	GT-AG	UUCCCGCUGACGA
GLRG_01688	Supercontig_1.4	1304024	1304095	-	GT-AG	CUGAAGCUGACAG
GLRG_08649	Supercontig_1.40	53727	53855	-	GT-AG	CGCCCACUAACUU
GLRG_08659	Supercontig_1.40	102764	102817	-	GC-AG	GCGUUGCUGACAA
GLRG_08667	Supercontig_1.40	124152	124224	-	GT-AG	AGAUUGCUGACUC
GLRG_08667	Supercontig_1.40	124273	124331	-	GT-AG	AGUAACUGAACUU
GLRG_08679	Supercontig_1.40	164423	164623	+	GT-AG	CAUGUACUAACUU
GLRG_08699	Supercontig_1.40	226985	227048	-	GT-AG	CGUGCGCUAAUGG
GLRG_08704	Supercontig_1.40	248980	249033	+	GT-AG	GUGGAACUGACAC
GLRG_08711	Supercontig_1.40	264174	264245	+	GT-AG	CAGAAACUGACCG
GLRG_08729	Supercontig_1.40	344041	344095	+	GT-AG	UGGCCACUGACAC
GLRG_08731	Supercontig_1.40	346477	346612	+	GT-AG	AAAAGGCGAAUUU
GLRG_08731	Supercontig_1.40	347100	347150	+	GT-AG	UCGCAGCUGACAC
GLRG_08781	Supercontig_1.41	121367	121428	+	GC-AG	UAACCGCUAAUAC
GLRG_08806	Supercontig_1.41	215274	215362	-	GT-AG	GGGCGGCUAACAC
GLRG_08528	Supercontig_1.42	91876	92284	-	GT-AG	GAAGUGCUGACCA
GLRG_08544	Supercontig_1.42	151067	151141	-	GT-AG	CAGUCGCUAAUGC
GLRG_08858	Supercontig_1.43	15869	15910	+	GT-AG	UCACCGCUAACUU
GLRG_08858	Supercontig_1.43	17432	17477	+	GT-AG	GAGAUGCUGACGG
GLRG_08889	Supercontig_1.43	161044	161097	+	GT-AG	CGGGCACUAACCA
GLRG_08898	Supercontig_1.43	179209	179269	+	GC-AG	GCGUCGCUGACGA
GLRG_08920	Supercontig_1.43	241547	241659	-	GT-AG	UCGAGGCUAACGC
GLRG_08942	Supercontig_1.43	326604	326660	-	GT-AG	AAAGCCAUGAUCU
GLRG_08977	Supercontig_1.44	46690	46743	+	GT-AG	UCAAGACUGACAC
GLRG_08977	Supercontig_1.44	47025	47081	+	GT-AG	GUAGCGCUAAUGA
GLRG_08985	Supercontig_1.44	68575	68625	+	GT-AG	GCUCAACUAACGC
GLRG_09004	Supercontig_1.44	152515	152604	-	GT-AG	AUAGUACUGACCA
GLRG_09023	Supercontig_1.44	253271	253330	+	GT-AG	CCAGCUUCAAUGU
GLRG_09034	Supercontig_1.44	309523	309581	-	GT-AG	ACAUUUCUAACCG
GLRG_09034	Supercontig_1.44	309787	309838	-	GC-AG	ACCAUGCUGACCA
GLRG_09040	Supercontig_1.44	330488	330545	+	GC-AG	ACGUUCCUAACAU
GLRG_09040	Supercontig_1.44	330591	330642	+	GT-AG	GCCUAGCUGACGG
GLRG_09053	Supercontig_1.44	382481	382543	+	CT-AC
GLRG_09059	Supercontig_1.45	21574	21624	-	GT-AG	AGUCUGCUAACCU
GLRG_09138	Supercontig_1.45	277186	277258	-	GT-AG	CGCCAGCUGAGUC
GLRG_09172	Supercontig_1.45	371725	371779	+	GT-AG	GUUGAUCUAAUUA
GLRG_09181	Supercontig_1.46	12776	13072	-	GT-AG	ACUGGGCUGAUGC
GLRG_09181	Supercontig_1.46	13098	13355	-	GT-AG	CCGAUGCUAACAA
GLRG_09201	Supercontig_1.46	78299	78368	+	GC-AG	CCCAUUCUGACCA
GLRG_09210	Supercontig_1.46	107436	107484	+	GT-AG	GCACGACUAACAU
GLRG_09212	Supercontig_1.46	112031	112149	+	GT-AG	UCAAGACUAAUGC
GLRG_09241	Supercontig_1.46	209861	209947	-	GT-AG	CUUCUACAAAUGU
GLRG_09246	Supercontig_1.46	232635	232691	-	GT-AG	GACCGUCUGACCG
GLRG_09246	Supercontig_1.46	232751	232809	-	GT-AG	AAACGACUGAUGG
GLRG_09246	Supercontig_1.46	232919	232994	-	GT-AG	UGACAUCUGACGU
GLRG_09270	Supercontig_1.46	385818	385874	-	GT-AG	CCCUUACUGACAC
GLRG_09345	Supercontig_1.48	16904	16976	+	GC-AG	UUUCGUCUGACAC
GLRG_09345	Supercontig_1.48	17079	17154	+	GT-AG	UUAAAUUCGAUGG
GLRG_09345	Supercontig_1.48	17462	17531	+	GT-AG	CCGAACUUGACUA
GLRG_09370	Supercontig_1.48	83625	83718	+	GT-AG	GCCGUUCUGACAC
GLRG_09383	Supercontig_1.48	134770	134828	+	GT-AG	UCUCCAUCGACUU
GLRG_09397	Supercontig_1.48	175835	175898	-	GT-AG	UGCCUGCUAAUCC
GLRG_09418	Supercontig_1.48	239231	239400	-	GT-AG	CCAAGGCUGAUGU
GLRG_09473	Supercontig_1.49	96534	96598	-	GT-AG	UAGCAGCUAACUU
GLRG_09505	Supercontig_1.49	197455	197508	+	GT-AG	AUAUUAUAAACGG
GLRG_09505	Supercontig_1.49	198310	198380	+	GC-AG	CGCAAACUAAUAU
GLRG_09505	Supercontig_1.49	198423	198478	+	GT-AG	CUUCGACUGAUGC
GLRG_09505	Supercontig_1.49	199449	199498	+	GT-AG	AAGAUACUGACAC
GLRG_02420	Supercontig_1.5	134404	134451	-	GT-AG	GCAAAGCUAAUAG
GLRG_02478	Supercontig_1.5	355109	355165	-	GT-AG	GGGCCGGUGACGC
GLRG_02506	Supercontig_1.5	474801	474859	-	GT-AG	CUCAUGCCGAUGC
GLRG_02527	Supercontig_1.5	572913	572974	+	GT-AG	CUUCUGCUGACAG
GLRG_02605	Supercontig_1.5	903990	904097	-	GT-AG	CUUUACUGAACCA
GLRG_02670	Supercontig_1.5	1158993	1159093	+	GT-AG	UGCGUGCUGACAU
GLRG_02670	Supercontig_1.5	1159118	1159306	+	GT-AG	GCUUGGCUGACAA
GLRG_02670	Supercontig_1.5	1159429	1159585	+	GT-AG	GAAACGCUGACAU
GLRG_02675	Supercontig_1.5	1169335	1169408	-	GC-AG	CUACGACUGACGC
GLRG_09569	Supercontig_1.50	75399	75593	+	GT-AG	GACAUGCUAACAC
GLRG_09572	Supercontig_1.50	83546	83601	+	GT-AG	CCAAAGCUAACGC
GLRG_09583	Supercontig_1.50	117253	117306	-	GT-AG	CCGAUGCUGACUA
GLRG_09747	Supercontig_1.52	12249	12310	-	GT-AG	GCUCGGCUAACAC
GLRG_09756	Supercontig_1.52	41014	41067	+	GT-AG	CAGAGACUGAAGA
GLRG_09765	Supercontig_1.52	70928	70986	-	GT-AG	UCAUACUUAAUCG
GLRG_09768	Supercontig_1.52	86566	86683	-	GT-AG	CCUCGGCUAACAA
GLRG_09773	Supercontig_1.52	113342	113425	-	GT-AG	GAGGAGCCGAUUC
GLRG_09808	Supercontig_1.52	243231	243494	+	GT-AG	AUGCAACUGAUUA
GLRG_09811	Supercontig_1.52	255735	255790	-	GT-AG	GCUUCGCUGACAU
GLRG_09927	Supercontig_1.54	39691	39755	+	GC-AG	ACAACGCUAACGU
GLRG_09987	Supercontig_1.54	280690	280756	+	GC-AG	CUCCAUCUGACGA
GLRG_10064	Supercontig_1.55	256642	256699	-	GT-AG	AUUGAGCUAACUA
GLRG_10082	Supercontig_1.55	307300	307375	-	GC-AG	UGUAUGCUAACAU
GLRG_10082	Supercontig_1.55	308771	308841	-	GT-AG	UAAACCUCAAUAG
GLRG_10082	Supercontig_1.55	308895	308949	-	GT-AG	UCCUUGCUGACGC
GLRG_10082	Supercontig_1.55	309067	309142	-	GT-AG	GGCUGACUGACCG
GLRG_10082	Supercontig_1.55	309271	309365	-	GC-AG	ACUCAAUUGACCC
GLRG_10095	Supercontig_1.56	38597	38646	-	GT-AG	GCAUGACUAAUAU
GLRG_10095	Supercontig_1.56	38708	38762	-	GT-AG	CUUAGGCUAAGGA
GLRG_10095	Supercontig_1.56	38902	38952	-	GT-AG	ACGAUAUUAACCC
GLRG_10095	Supercontig_1.56	39014	39065	-	GT-AG	CAGAGCUUGACUG
GLRG_10100	Supercontig_1.56	51537	51585	-	GC-AG	CAUUCGCUGACUC
GLRG_10122	Supercontig_1.56	136495	136578	-	GT-AG	CCUCUACUAACUC
GLRG_10129	Supercontig_1.56	151925	151987	+	GT-AG	UCAACACUGACAU
GLRG_10129	Supercontig_1.56	152065	152113	+	GT-AG	CAUUGUUUGACAA
GLRG_10129	Supercontig_1.56	152163	152217	+	GT-AG	UACUCAUGGAUCU
GLRG_10129	Supercontig_1.56	152999	153055	+	GT-AG	AGCUCACUGACUU
GLRG_10150	Supercontig_1.56	246637	246685	+	GT-AG	AUAAGCCUAACGC
GLRG_10157	Supercontig_1.57	21720	21812	-	GT-AG	CGGUGACUAACAA
GLRG_10157	Supercontig_1.57	21880	21971	-	GT-AG	CAACGUCUAACUC
GLRG_10183	Supercontig_1.57	117121	117171	-	GT-AG	GACGUAUUAACCU
GLRG_10274	Supercontig_1.58	185552	185623	-	GT-AG	UGAUGACGGACGA
GLRG_10290	Supercontig_1.58	238071	238186	-	GT-AG	CGGUGGCUAAAAG
GLRG_10349	Supercontig_1.59	176952	177047	+	GT-AG	AGAACGCUGACAC
GLRG_10359	Supercontig_1.59	201362	201493	-	GT-AG	AUGUUAUUAACAG
GLRG_10371	Supercontig_1.59	256128	256296	+	GT-AG	AAAUGGCUGACAG
GLRG_02051	Supercontig_1.6	48627	48813	+	GT-AG	CCCUCCCUGAUCC
GLRG_02062	Supercontig_1.6	71815	72203	-	GT-AG	CAGAGUCUGACCG
GLRG_02114	Supercontig_1.6	234866	234944	+	GT-AG	CUGAUACUAACGC
GLRG_02114	Supercontig_1.6	235258	235311	+	GT-AG	CUCCAAUUAACAA
GLRG_02120	Supercontig_1.6	253804	253852	+	GC-AG	AUCAUACUAAUUC
GLRG_02125	Supercontig_1.6	265295	265344	-	GC-AG	CAGUAGCUAACAA
GLRG_02138	Supercontig_1.6	303158	303242	+	GT-AG	GAUGUUCUAACCC
GLRG_02165	Supercontig_1.6	396778	396832	+	GC-AG	CGGUGUCUAACCU
GLRG_02195	Supercontig_1.6	527340	527417	-	GT-AG	AGGAACCUAAUGC
GLRG_02232	Supercontig_1.6	672389	672613	-	GT-AG	GCCUCGCUAACUG
GLRG_02254	Supercontig_1.6	740773	740828	+	GT-AG	CGCCUGCUAAUGA
GLRG_02272	Supercontig_1.6	815957	816012	-	GC-AG	CUGAAACUAACGC
GLRG_10384	Supercontig_1.60	41062	41110	+	GT-AG	CUAAUACUAACAG
GLRG_10389	Supercontig_1.60	70131	70187	+	GT-AG	CUAGGACGGACUU
GLRG_10389	Supercontig_1.60	70390	70479	+	GT-AG	UUGACUUUAACAA
GLRG_10419	Supercontig_1.60	167924	168066	-	GT-AG	CACUGCCUGAUCC
GLRG_10437	Supercontig_1.60	238606	238809	-	GT-AG	CCAUUUCUGACAU
GLRG_10454	Supercontig_1.61	55279	55560	+	GT-AG	UUUCCGCUGACAC
GLRG_10512	Supercontig_1.62	32416	32479	-	GT-AG	AAGAUACUGACAC
GLRG_10541	Supercontig_1.62	129409	129481	+	GT-AG	CAUUGACUGAUGA
GLRG_10558	Supercontig_1.62	163275	164381	-	GT-AG	CUGAAGCUGAUGC
GLRG_10558	Supercontig_1.62	164426	164778	-	GT-AG	GCAAUGCUGACUA
GLRG_10571	Supercontig_1.62	238710	238766	-	GT-AG	GAGGCGCUGACCC
GLRG_10584	Supercontig_1.63	51422	51475	-	GT-AG	GGCUCGCUGACCA
GLRG_10639	Supercontig_1.64	69683	69739	+	GT-AG	CAAGUUCUGACUG
GLRG_10650	Supercontig_1.64	109126	109188	+	GT-AG	CGCCAGCUAACCC
GLRG_10686	Supercontig_1.65	90318	90390	+	GT-AG	GCGUCACUAACCC
GLRG_10690	Supercontig_1.65	111879	111935	+	GT-AG	GGGUUUCUAAUUC
GLRG_10693	Supercontig_1.65	125822	125893	-	GT-AG	CCACUGCUAACGC
GLRG_10705	Supercontig_1.65	159850	159906	-	GT-AG	UGGCGGCUAACAG
GLRG_10736	Supercontig_1.66	95571	95637	+	GT-AG	CAACUUUUGAUCC
GLRG_10753	Supercontig_1.66	150623	150710	-	GT-AG	ACAAGGCUAACUU
GLRG_10762	Supercontig_1.66	173530	173601	-	GT-AG	CUUCGUCUGACAG
GLRG_10782	Supercontig_1.67	84696	84766	+	GT-AG	GUACCUCUAACUA
GLRG_10788	Supercontig_1.67	95863	95934	-	GT-AG	AUUCCGCUAACAG
GLRG_10795	Supercontig_1.67	111825	111880	+	GT-AG	CACCAACAAAUUC
GLRG_10843	Supercontig_1.68	56331	56382	+	GT-AG	GCCUGCUUGACCA
GLRG_10887	Supercontig_1.69	47172	47234	-	GT-AG	CCUGUACUGACGU
GLRG_10909	Supercontig_1.69	110960	111018	-	GC-AG	UGGCUGCUGAUUC
GLRG_01716	Supercontig_1.7	135581	135636	-	GT-AG	UGAACCUUGAAGA
GLRG_01737	Supercontig_1.7	217129	217177	+	GT-AG	AAGCCAUUGACGA
GLRG_01737	Supercontig_1.7	217374	217428	+	GT-AG	AAGAAACUGAUGU
GLRG_01817	Supercontig_1.7	514595	514659	+	GC-AG	AUAUUACUGACAA
GLRG_01997	Supercontig_1.7	1137325	1137380	-	GT-AG	CAAGUACUGAUAA
GLRG_10980	Supercontig_1.70	50721	50876	+	GT-AG	UGAAAGCUGACGG
GLRG_10992	Supercontig_1.70	93118	93234	+	GC-AG	GAAAAGCUAAUCA
GLRG_10935	Supercontig_1.71	46308	46520	+	GT-AG	CAAAUACUGAUGG
GLRG_10942	Supercontig_1.71	72607	72904	+	GT-AG	UAGAUUCUGACCA
GLRG_10945	Supercontig_1.71	80297	80353	-	GT-AG	CCCCCGAUAACCC
GLRG_11080	Supercontig_1.72	118750	118812	-	GT-AG	AGUUGAUGAAUCU
GLRG_11081	Supercontig_1.72	120589	120646	+	GT-AG	CCAAAACUGACGC
GLRG_11081	Supercontig_1.72	120899	120952	+	GT-AG	GUAGUGCUGAUUG
GLRG_11081	Supercontig_1.72	121119	121178	+	GT-AG	CCCGUACUGACAU
GLRG_11081	Supercontig_1.72	121679	121755	+	GT-AG	ACUUCGUUGAGCA
GLRG_11081	Supercontig_1.72	121873	121932	+	GT-AG	GUUGAACUGACGA
GLRG_10819	Supercontig_1.74	47528	47588	-	GT-AG	GGUUUGCUAAUGG
GLRG_11105	Supercontig_1.75	38109	38167	-	GT-AG	AAACCACUAACAU
GLRG_11107	Supercontig_1.75	43859	43925	+	GC-AG	ACACCGCUAACAU
GLRG_11116	Supercontig_1.75	89576	90073	-	GT-AG	AGCUGGCUGACAC
GLRG_11117	Supercontig_1.75	92784	92842	+	GT-AG	AAAGCACUGACAU
GLRG_11148	Supercontig_1.76	47227	47324	-	GT-AG	AUGUUGCUAACUG
GLRG_11162	Supercontig_1.76	88268	88724	-	GT-AG	UCGAUACUAACAU
GLRG_11162	Supercontig_1.76	91463	91526	-	GT-AG	UGCAUGCUGAUAC
GLRG_11162	Supercontig_1.76	92314	92371	-	GT-AG	AGCCCCUUAAAGA
GLRG_11163	Supercontig_1.76	95195	95244	+	GC-AG	GGCAUGCUGAUUC
GLRG_11211	Supercontig_1.77	128179	128238	+	GT-AG	CGGAUUUAAACCC
GLRG_02698	Supercontig_1.8	43158	43215	-	GC-AG	CUCUAGCUGACGC
GLRG_02708	Supercontig_1.8	86412	86474	+	GT-AG	CUUGGGCUAACUG
GLRG_02717	Supercontig_1.8	107229	107290	-	GT-AG	CCGUGACUGACUG
GLRG_02717	Supercontig_1.8	107369	107445	-	GT-AG	CAGGCAUGGACUU
GLRG_02723	Supercontig_1.8	147150	147226	+	GT-AG
GLRG_02729	Supercontig_1.8	177497	177555	-	GC-AG	CAGCAGCUAAUGU
GLRG_02733	Supercontig_1.8	190089	190146	+	GT-AG	AAGCACCUAACGC
GLRG_02733	Supercontig_1.8	190926	190974	+	GT-AG	CACAGACUGACAG
GLRG_02733	Supercontig_1.8	191344	191395	+	GT-AG	CAGCAUCUGACCU
GLRG_02744	Supercontig_1.8	213850	213898	+	GT-AG	CUCGGGCUGACUA
GLRG_02755	Supercontig_1.8	247918	248354	-	GT-AG	GCGGCGCUAACGA
GLRG_02755	Supercontig_1.8	248497	248855	-	GT-AG	UAAGGACUGAUAU
GLRG_02759	Supercontig_1.8	255424	255480	-	GT-AG	AAAAGGCUGACCC
GLRG_02873	Supercontig_1.8	689398	689451	-	GT-AG	GACUCCCUAAUAC
GLRG_02873	Supercontig_1.8	689906	689969	-	GT-AG	AACUUGCUAACAA
GLRG_02875	Supercontig_1.8	694088	694137	-	GT-AG	GCUAGGCUAAGAU
GLRG_02875	Supercontig_1.8	694178	694354	-	GT-AG	CGUCGAUUGAAAC
GLRG_02877	Supercontig_1.8	701589	701648	-	GT-AG	UCACCGCUAACGC
GLRG_02879	Supercontig_1.8	707761	708111	-	GT-AG	ACACUGCUGACAA
GLRG_02961	Supercontig_1.8	1031571	1031672	-	GT-AG	CAAUUGCUGACGA
GLRG_02965	Supercontig_1.8	1043991	1044064	-	GT-AG	CCUCCACUGACAC
GLRG_02984	Supercontig_1.8	1118257	1118499	-	GT-AG	GCCAUACUAACAC
GLRG_11284	Supercontig_1.80	119375	119458	+	GT-AG	CAUCUGCUGACAU
GLRG_11349	Supercontig_1.84	61045	61926	+	GT-AG	CGCCUACUAACAA
GLRG_11365	Supercontig_1.85	16291	16351	-	GT-AG	AGCAAACUGACAG
GLRG_11365	Supercontig_1.85	16731	16815	-	GT-AG	GGCAAGCUAAUCG
GLRG_11375	Supercontig_1.85	59842	59908	-	GT-AG	CCUUGCCUGACCG
GLRG_11419	Supercontig_1.86	91320	91401	+	GT-AG	CAACCGCUGAUAG
GLRG_11419	Supercontig_1.86	91538	91595	+	GT-AG	UCACCAUAAACAA
GLRG_11419	Supercontig_1.86	91812	91862	+	GT-AG	GGGUUUCUGACAA
GLRG_11459	Supercontig_1.88	61517	61573	-	GT-AG	GGGACGCUAACAG
GLRG_11497	Supercontig_1.90	25147	25229	+	GT-AG	GGCGCGCUAACAU
GLRG_11520	Supercontig_1.91	23080	23140	+	GC-AG	CGCAUGCUAACAU
GLRG_11524	Supercontig_1.91	32870	32920	-	GC-AG	UCAAAGCUAAUCU
GLRG_11560	Supercontig_1.92	20003	20079	+	GT-AG	AUGGCACUGACUU
GLRG_11561	Supercontig_1.92	22984	23059	-	GT-AG	CGCCGACUGACGA
GLRG_11561	Supercontig_1.92	23528	23665	-	GT-AG	GGGUUACUAAUAA
GLRG_11561	Supercontig_1.92	23798	23874	-	GT-AG	GAGUAACUAAUUU
GLRG_11572	Supercontig_1.92	59098	59162	-	GT-AG	AAACCAUUGACAG
GLRG_11574	Supercontig_1.92	63734	63785	+	GT-AG	GUUGAUUUAAUAU
GLRG_11539	Supercontig_1.93	13594	13665	+	GT-AG	ACUCACCCGACUG
GLRG_11580	Supercontig_1.94	17535	17588	+	GT-AG	CGUUUACUAAUCG
GLRG_11581	Supercontig_1.94	18625	18680	-	GT-AG	GGUUAUCUAACUA
GLRG_11584	Supercontig_1.94	45387	45446	+	GT-AG	UGCUUACCAACAG
GLRG_11627	Supercontig_1.97	32506	32604	+	GT-AG	AUCAUGCUGACCG
* prediction of branch site and branch sequence was done with FELINES icat.pl program with default option file
