# Supplementary material for: New gene models and alternative splicing in the maize pathogen Colletotrichum graminicola revealed by RNA-Seq analysis
Source: BMC Genomics. 2014 Oct 2;15(1):842. doi: 10.1186/1471-2164-15-842 (PMC4194422; doi:10.1186/1471-2164-15-842)
Supplement: Supplementary file 6 — Additional file 6: Genes with alternative splicing. 75 putative alternative splice events were detected in 69 candidate genes. (XLSX 38 KB) [file 12864_2014_6520_MOESM6_ESM.xlsx]

## Sheet: Blatt1
alternative 3' splice sites
gene	type
GLRG_02766	3'
GLRG_03333	3'
GLRG_03355	3'
GLRG_03971	3'
GLRG_04570	3'
GLRG_04883	3'
GLRG_06879	3'
GLRG_07111	3'
GLRG_07386	3'
GLRG_10135	3'
GLRG_10405	3'
GLRG_10432	3'
GLRG_11701	3'
COGR_14190	3'
GLRG_07144	3'
GLRG_02051	3'
GLRG_03677	3'
GLRG_04689	3'
alternative 5' splice sites
gene	type
GLRG_03355	5'
GLRG_04925	5'
GLRG_05706	5'
GLRG_06906	5'
GLRG_07312	5'
GLRG_08388	5'
GLRG_08999	5'
GLRG_10113	5'
GLRG_10290	5'
GLRG_10432	5'
GLRG_10740	5'
GLRG_11651	5'
COGR_14190	5'
intron retention
gene	type
COGR_14062	Retention
GLRG_03837	Retention
GLRG_03890	Retention
GLRG_03901	Retention
GLRG_03964	Retention
GLRG_03987	Retention
GLRG_04031	Retention
GLRG_04480	Retention
GLRG_04883	Retention
GLRG_04892	Retention
GLRG_04981	Retention
GLRG_05357	Retention
GLRG_05697	Retention
COGR_14266	Retention
GLRG_07132	Retention
GLRG_07763	Retention
GLRG_07822	Retention
GLRG_08141	Retention
GLRG_08719	Retention
GLRG_08987	Retention
GLRG_09223	Retention
GLRG_09242	Retention
GLRG_09399	Retention
GLRG_09569	Retention
GLRG_09808	Retention
GLRG_10389	Retention
GLRG_10424	Retention
GLRG_10432	Retention
GLRG_10747	Retention
GLRG_10866	Retention
GLRG_11651	Retention
COGR_14147	Retention
GLRG_00543	Retention
GLRG_00597	Retention
GLRG_04232	Retention
GLRG_06758	Retention
GLRG_08237	Retention
GLRG_08410	Retention
GLRG_08889	Retention
GLRG_10795	Retention
GLRG_03625	Retention
GLRG_01692	Retention
exon skipping
gene	type
GLRG_03353	Skipping
GLRG_10628	Skipping
