# Supplementary material for: New gene models and alternative splicing in the maize pathogen Colletotrichum graminicola revealed by RNA-Seq analysis
Source: BMC Genomics. 2014 Oct 2;15(1):842. doi: 10.1186/1471-2164-15-842 (PMC4194422; doi:10.1186/1471-2164-15-842)
Supplement: Supplementary file 7 — Additional file 7: Identification of UTRs. 5′- and 3′-UTRs of 4378 genes have been identified. (XLSX 382 KB) [file 12864_2014_6520_MOESM7_ESM.xlsx]

## Sheet: Blatt2
UTRs
gene id	position	orientation	type	coordinates of introns
GLRG_00002	Supercontig_1.1:4206-4239	-	3'UTR	no intron
GLRG_00002	Supercontig_1.1:5643-5821	-	5'UTR	no intron
GLRG_00003	Supercontig_1.1:6197-6815	-	3'UTR	no intron
GLRG_00003	Supercontig_1.1:9424-10072	-	5'UTR	9459-9742
GLRG_00004	Supercontig_1.1:20858-21512	+	5'UTR	20926-20973, 21132-21379
GLRG_00004	Supercontig_1.1:22074-22632	+	3'UTR	no intron
GLRG_00006	Supercontig_1.1:26555-26803	+	5'UTR	no intron
GLRG_00006	Supercontig_1.1:28253-28532	+	3'UTR	no intron
GLRG_00007	Supercontig_1.1:29268-29293	-	3'UTR	no intron
GLRG_00007	Supercontig_1.1:30788-30986	-	5'UTR	no intron
GLRG_00008	Supercontig_1.1:32543-32715	+	5'UTR	no intron
GLRG_00008	Supercontig_1.1:34560-35064	+	3'UTR	no intron
GLRG_00012	Supercontig_1.1:51067-51268	-	3'UTR	no intron
GLRG_00012	Supercontig_1.1:53102-53265	-	5'UTR	no intron
GLRG_00013	Supercontig_1.1:53636-53936	-	3'UTR	no intron
GLRG_00013	Supercontig_1.1:55192-55328	-	5'UTR	no intron
GLRG_00018	Supercontig_1.1:81707-81941	-	3'UTR	no intron
GLRG_00018	Supercontig_1.1:84095-84155	-	5'UTR	no intron
GLRG_00019	Supercontig_1.1:84480-84653	+	5'UTR	no intron
GLRG_00019	Supercontig_1.1:85486-85939	+	3'UTR	no intron
GLRG_00020	Supercontig_1.1:86209-86415	+	5'UTR	no intron
GLRG_00020	Supercontig_1.1:89434-89640	+	3'UTR	no intron
GLRG_00023	Supercontig_1.1:99026-99381	+	5'UTR	99144-99349
GLRG_00023	Supercontig_1.1:100077-100667	+	3'UTR	no intron
GLRG_00024	Supercontig_1.1:100811-101325	-	3'UTR	no intron
GLRG_00024	Supercontig_1.1:101902-101986	-	5'UTR	no intron
GLRG_00030	Supercontig_1.1:116738-116783	+	5'UTR	no intron
GLRG_00030	Supercontig_1.1:118257-118261	+	3'UTR	no intron
GLRG_00031	Supercontig_1.1:118272-118545	-	3'UTR	no intron
GLRG_00031	Supercontig_1.1:119757-119985	-	5'UTR	no intron
GLRG_00032	Supercontig_1.1:121192-121293	+	5'UTR	no intron
GLRG_00032	Supercontig_1.1:122626-122659	+	3'UTR	no intron
GLRG_00035	Supercontig_1.1:125249-125307	+	5'UTR	no intron
GLRG_00035	Supercontig_1.1:126723-126994	+	3'UTR	no intron
GLRG_00036	Supercontig_1.1:127017-127162	+	5'UTR	no intron
GLRG_00036	Supercontig_1.1:128010-128374	+	3'UTR	128014-128072
GLRG_00037	Supercontig_1.1:132509-133144	+	5'UTR	132797-132866, 132993-133061
GLRG_00037	Supercontig_1.1:133517-133617	+	3'UTR	no intron
GLRG_00038	Supercontig_1.1:133813-133989	-	3'UTR	no intron
GLRG_00038	Supercontig_1.1:134979-135103	-	5'UTR	no intron
GLRG_00039	Supercontig_1.1:137194-137319	+	5'UTR	no intron
GLRG_00039	Supercontig_1.1:137575-137844	+	3'UTR	no intron
GLRG_00041	Supercontig_1.1:140091-140497	-	3'UTR	no intron
GLRG_00041	Supercontig_1.1:141316-141387	-	5'UTR	no intron
GLRG_00044	Supercontig_1.1:151652-151815	-	3'UTR	no intron
GLRG_00044	Supercontig_1.1:156075-156175	-	5'UTR	no intron
GLRG_00045	Supercontig_1.1:165398-165718	+	5'UTR	no intron
GLRG_00045	Supercontig_1.1:166742-168156	+	3'UTR	no intron
GLRG_00048	Supercontig_1.1:182364-182471	+	5'UTR	no intron
GLRG_00048	Supercontig_1.1:184141-184246	+	3'UTR	no intron
GLRG_00051	Supercontig_1.1:189276-189304	-	3'UTR	no intron
GLRG_00051	Supercontig_1.1:190087-190219	-	5'UTR	no intron
GLRG_00053	Supercontig_1.1:195782-195860	+	5'UTR	no intron
GLRG_00053	Supercontig_1.1:198142-198162	+	3'UTR	no intron
GLRG_00055	Supercontig_1.1:202043-202290	-	3'UTR	no intron
GLRG_00055	Supercontig_1.1:205795-205931	-	5'UTR	no intron
GLRG_00056	Supercontig_1.1:207310-207567	+	5'UTR	no intron
GLRG_00056	Supercontig_1.1:208919-209228	+	3'UTR	no intron
GLRG_00059	Supercontig_1.1:225922-226141	+	5'UTR	no intron
GLRG_00059	Supercontig_1.1:228892-229239	+	3'UTR	no intron
GLRG_00062	Supercontig_1.1:233529-233596	+	5'UTR	no intron
GLRG_00062	Supercontig_1.1:234118-234281	+	3'UTR	no intron
GLRG_00063	Supercontig_1.1:234310-234456	-	3'UTR	no intron
GLRG_00063	Supercontig_1.1:235440-235497	-	5'UTR	no intron
GLRG_00064	Supercontig_1.1:239074-240184	+	5'UTR	no intron
GLRG_00064	Supercontig_1.1:241753-242040	+	3'UTR	no intron
GLRG_00068	Supercontig_1.1:254221-254286	-	3'UTR	no intron
GLRG_00068	Supercontig_1.1:254640-254724	-	5'UTR	no intron
GLRG_00069	Supercontig_1.1:254796-254974	-	3'UTR	no intron
GLRG_00069	Supercontig_1.1:256336-257012	-	5'UTR	256473-256674
GLRG_00070	Supercontig_1.1:259721-260269	+	5'UTR	no intron
GLRG_00070	Supercontig_1.1:261436-262499	+	3'UTR	262101-262162
GLRG_00071	Supercontig_1.1:264942-265452	+	5'UTR	no intron
GLRG_00071	Supercontig_1.1:267834-268978	+	3'UTR	no intron
GLRG_00073	Supercontig_1.1:275853-275876	+	5'UTR	no intron
GLRG_00073	Supercontig_1.1:277697-277814	+	3'UTR	no intron
GLRG_00081	Supercontig_1.1:314712-315282	-	3'UTR	no intron
GLRG_00081	Supercontig_1.1:315750-315897	-	5'UTR	no intron
GLRG_00082	Supercontig_1.1:317271-317533	-	3'UTR	no intron
GLRG_00082	Supercontig_1.1:319826-320201	-	5'UTR	no intron
GLRG_00083	Supercontig_1.1:320518-320939	-	3'UTR	no intron
GLRG_00083	Supercontig_1.1:323514-323732	-	5'UTR	no intron
GLRG_00088	Supercontig_1.1:338871-339028	-	3'UTR	no intron
GLRG_00088	Supercontig_1.1:341011-341331	-	5'UTR	no intron
GLRG_00091	Supercontig_1.1:343632-343764	+	5'UTR	no intron
GLRG_00091	Supercontig_1.1:345037-345294	+	3'UTR	no intron
GLRG_00092	Supercontig_1.1:345537-345687	+	5'UTR	no intron
GLRG_00092	Supercontig_1.1:346902-347865	+	3'UTR	no intron
GLRG_00093	Supercontig_1.1:350877-351475	-	3'UTR	no intron
GLRG_00093	Supercontig_1.1:352710-353433	-	5'UTR	352820-353232
GLRG_00094	Supercontig_1.1:360288-360379	+	5'UTR	no intron
GLRG_00094	Supercontig_1.1:361421-362061	+	3'UTR	no intron
GLRG_00095	Supercontig_1.1:362252-362391	+	5'UTR	no intron
GLRG_00095	Supercontig_1.1:362922-363123	+	3'UTR	no intron
GLRG_00096	Supercontig_1.1:363481-363687	-	3'UTR	no intron
GLRG_00096	Supercontig_1.1:369311-369407	-	5'UTR	no intron
GLRG_00097	Supercontig_1.1:369802-369901	+	5'UTR	no intron
GLRG_00097	Supercontig_1.1:372197-372288	+	3'UTR	no intron
GLRG_00099	Supercontig_1.1:376069-376218	-	3'UTR	no intron
GLRG_00099	Supercontig_1.1:377300-377305	-	5'UTR	no intron
GLRG_00100	Supercontig_1.1:377482-378034	-	3'UTR	377740-377794
GLRG_00100	Supercontig_1.1:379626-379772	-	5'UTR	no intron
GLRG_00110	Supercontig_1.1:406078-406174	+	5'UTR	no intron
GLRG_00110	Supercontig_1.1:407528-408321	+	3'UTR	no intron
GLRG_00115	Supercontig_1.1:426111-426401	-	3'UTR	no intron
GLRG_00115	Supercontig_1.1:428749-428899	-	5'UTR	no intron
GLRG_00118	Supercontig_1.1:433318-433519	+	5'UTR	no intron
GLRG_00118	Supercontig_1.1:434409-434668	+	3'UTR	no intron
GLRG_00119	Supercontig_1.1:434711-435406	-	3'UTR	no intron
GLRG_00119	Supercontig_1.1:437620-438167	-	5'UTR	437689-437815
GLRG_00120	Supercontig_1.1:445025-445424	-	3'UTR	no intron
GLRG_00120	Supercontig_1.1:450032-450277	-	5'UTR	no intron
GLRG_00121	Supercontig_1.1:451283-452191	-	3'UTR	451469-451730
GLRG_00121	Supercontig_1.1:456085-457218	-	5'UTR	no intron
GLRG_00122	Supercontig_1.1:461081-461376	+	5'UTR	no intron
GLRG_00122	Supercontig_1.1:462469-462671	+	3'UTR	no intron
GLRG_00123	Supercontig_1.1:462755-462811	+	5'UTR	no intron
GLRG_00123	Supercontig_1.1:463883-464082	+	3'UTR	no intron
GLRG_00125	Supercontig_1.1:466984-467118	+	5'UTR	no intron
GLRG_00125	Supercontig_1.1:470320-470438	+	3'UTR	no intron
GLRG_00128	Supercontig_1.1:476158-476305	+	5'UTR	no intron
GLRG_00128	Supercontig_1.1:477411-477713	+	3'UTR	no intron
GLRG_00129	Supercontig_1.1:477738-478274	-	3'UTR	no intron
GLRG_00129	Supercontig_1.1:479561-480381	-	5'UTR	no intron
GLRG_00130	Supercontig_1.1:488793-489210	+	5'UTR	no intron
GLRG_00130	Supercontig_1.1:490756-491432	+	3'UTR	no intron
GLRG_00131	Supercontig_1.1:492251-492551	+	5'UTR	492429-492482
GLRG_00131	Supercontig_1.1:493160-493678	+	3'UTR	no intron
GLRG_00137	Supercontig_1.1:508096-508625	-	3'UTR	no intron
GLRG_00137	Supercontig_1.1:514005-514079	-	5'UTR	no intron
GLRG_00138	Supercontig_1.1:516707-517052	+	5'UTR	516947-517029
GLRG_00138	Supercontig_1.1:517551-517997	+	3'UTR	no intron
GLRG_00140	Supercontig_1.1:519615-519774	-	3'UTR	no intron
GLRG_00140	Supercontig_1.1:520725-520955	-	5'UTR	no intron
GLRG_00141	Supercontig_1.1:522700-523517	-	3'UTR	no intron
GLRG_00141	Supercontig_1.1:525800-525973	-	5'UTR	no intron
GLRG_00142	Supercontig_1.1:527034-527267	+	5'UTR	no intron
GLRG_00142	Supercontig_1.1:528995-529411	+	3'UTR	no intron
GLRG_00146	Supercontig_1.1:547688-547899	-	3'UTR	no intron
GLRG_00146	Supercontig_1.1:550665-550909	-	5'UTR	550785-550849
GLRG_00150	Supercontig_1.1:564473-564793	+	5'UTR	no intron
GLRG_00150	Supercontig_1.1:567599-568117	+	3'UTR	no intron
GLRG_00151	Supercontig_1.1:569826-570478	-	3'UTR	570133-570205
GLRG_00151	Supercontig_1.1:571820-572302	-	5'UTR	no intron
GLRG_00152	Supercontig_1.1:572866-573300	+	5'UTR	572909-573299
GLRG_00152	Supercontig_1.1:574642-574829	+	3'UTR	no intron
GLRG_00154	Supercontig_1.1:578001-578493	-	3'UTR	no intron
GLRG_00154	Supercontig_1.1:581503-581629	-	5'UTR	no intron
GLRG_00155	Supercontig_1.1:581892-582218	-	3'UTR	no intron
GLRG_00155	Supercontig_1.1:583691-584185	-	5'UTR	no intron
GLRG_00156	Supercontig_1.1:587004-587287	-	3'UTR	no intron
GLRG_00156	Supercontig_1.1:588760-589427	-	5'UTR	588858-588915, 588961-589029
GLRG_00159	Supercontig_1.1:597945-598398	+	5'UTR	no intron
GLRG_00159	Supercontig_1.1:600467-600676	+	3'UTR	no intron
GLRG_00160	Supercontig_1.1:604606-605211	+	5'UTR	no intron
GLRG_00160	Supercontig_1.1:608471-609135	+	3'UTR	no intron
GLRG_00161	Supercontig_1.1:609470-609659	+	5'UTR	no intron
GLRG_00161	Supercontig_1.1:611603-611676	+	3'UTR	no intron
GLRG_00162	Supercontig_1.1:612099-612507	-	3'UTR	no intron
GLRG_00162	Supercontig_1.1:613280-613598	-	5'UTR	no intron
GLRG_00164	Supercontig_1.1:617967-618423	-	3'UTR	no intron
GLRG_00164	Supercontig_1.1:619032-619158	-	5'UTR	no intron
GLRG_00165	Supercontig_1.1:619662-620623	-	3'UTR	no intron
GLRG_00165	Supercontig_1.1:621694-621827	-	5'UTR	no intron
GLRG_00168	Supercontig_1.1:627392-627808	-	3'UTR	no intron
GLRG_00168	Supercontig_1.1:630816-631034	-	5'UTR	no intron
GLRG_00169	Supercontig_1.1:640827-641287	-	3'UTR	no intron
GLRG_00169	Supercontig_1.1:642658-643482	-	5'UTR	642830-642894
GLRG_00170	Supercontig_1.1:657431-657682	+	5'UTR	no intron
GLRG_00170	Supercontig_1.1:657970-658235	+	3'UTR	no intron
GLRG_00172	Supercontig_1.1:663549-663798	+	5'UTR	no intron
GLRG_00172	Supercontig_1.1:665431-665593	+	3'UTR	no intron
GLRG_00175	Supercontig_1.1:668835-669271	-	3'UTR	no intron
GLRG_00175	Supercontig_1.1:670500-670681	-	5'UTR	no intron
GLRG_00176	Supercontig_1.1:672687-673246	-	3'UTR	no intron
GLRG_00176	Supercontig_1.1:675988-676115	-	5'UTR	no intron
GLRG_00184	Supercontig_1.1:688988-689080	+	5'UTR	no intron
GLRG_00184	Supercontig_1.1:690035-690470	+	3'UTR	no intron
GLRG_00185	Supercontig_1.1:690680-690966	-	3'UTR	no intron
GLRG_00185	Supercontig_1.1:694222-694427	-	5'UTR	no intron
GLRG_00187	Supercontig_1.1:698780-699388	-	3'UTR	no intron
GLRG_00187	Supercontig_1.1:700913-701090	-	5'UTR	no intron
GLRG_00188	Supercontig_1.1:702172-702212	-	3'UTR	no intron
GLRG_00188	Supercontig_1.1:703465-703483	-	5'UTR	no intron
GLRG_00189	Supercontig_1.1:703827-704094	-	3'UTR	no intron
GLRG_00189	Supercontig_1.1:706238-706543	-	5'UTR	no intron
GLRG_00190	Supercontig_1.1:710159-710216	+	5'UTR	no intron
GLRG_00190	Supercontig_1.1:713878-714079	+	3'UTR	no intron
GLRG_00191	Supercontig_1.1:715427-715611	+	5'UTR	no intron
GLRG_00191	Supercontig_1.1:717364-717511	+	3'UTR	no intron
GLRG_00193	Supercontig_1.1:721539-721695	-	3'UTR	no intron
GLRG_00193	Supercontig_1.1:722904-722986	-	5'UTR	no intron
GLRG_00196	Supercontig_1.1:738310-738660	+	5'UTR	no intron
GLRG_00196	Supercontig_1.1:740129-740711	+	3'UTR	no intron
GLRG_00201	Supercontig_1.1:757540-757805	+	5'UTR	757682-757741
GLRG_00201	Supercontig_1.1:758278-758752	+	3'UTR	758635-758699
GLRG_00202	Supercontig_1.1:758999-759305	+	5'UTR	no intron
GLRG_00202	Supercontig_1.1:759810-759941	+	3'UTR	no intron
GLRG_00203	Supercontig_1.1:761473-761558	+	5'UTR	no intron
GLRG_00203	Supercontig_1.1:762516-762796	+	3'UTR	no intron
GLRG_00204	Supercontig_1.1:764676-764766	+	5'UTR	no intron
GLRG_00204	Supercontig_1.1:766216-766566	+	3'UTR	no intron
GLRG_00207	Supercontig_1.1:771071-771120	-	3'UTR	no intron
GLRG_00207	Supercontig_1.1:772974-773053	-	5'UTR	no intron
GLRG_00208	Supercontig_1.1:773733-773798	+	5'UTR	no intron
GLRG_00208	Supercontig_1.1:774907-775355	+	3'UTR	no intron
GLRG_00209	Supercontig_1.1:775911-775952	-	3'UTR	no intron
GLRG_00209	Supercontig_1.1:780168-780203	-	5'UTR	no intron
GLRG_00217	Supercontig_1.1:797751-798874	-	3'UTR	no intron
GLRG_00217	Supercontig_1.1:799759-800550	-	5'UTR	no intron
GLRG_00219	Supercontig_1.1:816509-816656	+	5'UTR	no intron
GLRG_00219	Supercontig_1.1:819362-819673	+	3'UTR	no intron
GLRG_00229	Supercontig_1.1:843545-843707	-	3'UTR	no intron
GLRG_00229	Supercontig_1.1:845636-845769	-	5'UTR	no intron
GLRG_00235	Supercontig_1.1:890998-891511	-	3'UTR	891322-891391
GLRG_00235	Supercontig_1.1:892534-892827	-	5'UTR	no intron
GLRG_00236	Supercontig_1.1:894140-894228	+	5'UTR	no intron
GLRG_00236	Supercontig_1.1:897048-897236	+	3'UTR	no intron
GLRG_00239	Supercontig_1.1:902415-902449	+	5'UTR	no intron
GLRG_00239	Supercontig_1.1:903626-903744	+	3'UTR	no intron
GLRG_00240	Supercontig_1.1:903888-904005	-	3'UTR	no intron
GLRG_00240	Supercontig_1.1:904911-904927	-	5'UTR	no intron
GLRG_00241	Supercontig_1.1:907968-908221	-	3'UTR	no intron
GLRG_00241	Supercontig_1.1:909930-910462	-	5'UTR	909945-910145
GLRG_00242	Supercontig_1.1:912133-912649	+	5'UTR	no intron
GLRG_00242	Supercontig_1.1:914145-914542	+	3'UTR	no intron
GLRG_00244	Supercontig_1.1:919046-919346	-	3'UTR	919109-919265
GLRG_00244	Supercontig_1.1:920370-920600	-	5'UTR	no intron
GLRG_00245	Supercontig_1.1:921859-922036	-	3'UTR	no intron
GLRG_00245	Supercontig_1.1:922972-923055	-	5'UTR	no intron
GLRG_00246	Supercontig_1.1:931158-931336	-	3'UTR	no intron
GLRG_00246	Supercontig_1.1:933313-933962	-	5'UTR	no intron
GLRG_00248	Supercontig_1.1:941830-941973	-	3'UTR	no intron
GLRG_00248	Supercontig_1.1:943539-943581	-	5'UTR	no intron
GLRG_00252	Supercontig_1.1:969627-969991	+	5'UTR	969666-969737
GLRG_00252	Supercontig_1.1:970736-971042	+	3'UTR	no intron
GLRG_00253	Supercontig_1.1:973601-973822	+	5'UTR	no intron
GLRG_00253	Supercontig_1.1:976379-977348	+	3'UTR	976601-977149
GLRG_00256	Supercontig_1.1:983663-983664	+	5'UTR	no intron
GLRG_00256	Supercontig_1.1:984642-984764	+	3'UTR	no intron
GLRG_00258	Supercontig_1.1:990035-990135	+	5'UTR	no intron
GLRG_00258	Supercontig_1.1:991957-992190	+	3'UTR	no intron
GLRG_00260	Supercontig_1.1:999813-999934	+	5'UTR	no intron
GLRG_00260	Supercontig_1.1:1000895-1001114	+	3'UTR	no intron
GLRG_00263	Supercontig_1.1:1017806-1018004	-	3'UTR	no intron
GLRG_00263	Supercontig_1.1:1019060-1019454	-	5'UTR	no intron
GLRG_00266	Supercontig_1.1:1024248-1024307	+	5'UTR	no intron
GLRG_00266	Supercontig_1.1:1025402-1025626	+	3'UTR	no intron
GLRG_00269	Supercontig_1.1:1055204-1055302	-	3'UTR	no intron
GLRG_00269	Supercontig_1.1:1056166-1056225	-	5'UTR	no intron
GLRG_00270	Supercontig_1.1:1056833-1057142	+	5'UTR	no intron
GLRG_00270	Supercontig_1.1:1059300-1060528	+	3'UTR	no intron
GLRG_00272	Supercontig_1.1:1065087-1065277	+	5'UTR	no intron
GLRG_00272	Supercontig_1.1:1066918-1067557	+	3'UTR	no intron
GLRG_00273	Supercontig_1.1:1072523-1074188	+	5'UTR	no intron
GLRG_00273	Supercontig_1.1:1076535-1076794	+	3'UTR	no intron
GLRG_00281	Supercontig_1.1:1112594-1113167	+	5'UTR	no intron
GLRG_00281	Supercontig_1.1:1115410-1115680	+	3'UTR	no intron
GLRG_00283	Supercontig_1.1:1119314-1119360	-	3'UTR	no intron
GLRG_00283	Supercontig_1.1:1120451-1120831	-	5'UTR	no intron
GLRG_00284	Supercontig_1.1:1121241-1121655	-	3'UTR	1121540-1121619
GLRG_00284	Supercontig_1.1:1123018-1123590	-	5'UTR	1123164-1123255
GLRG_00287	Supercontig_1.1:1128063-1128303	-	3'UTR	no intron
GLRG_00287	Supercontig_1.1:1130166-1130166	-	5'UTR	no intron
GLRG_00288	Supercontig_1.1:1131274-1131625	-	3'UTR	no intron
GLRG_00288	Supercontig_1.1:1132201-1132318	-	5'UTR	no intron
GLRG_00292	Supercontig_1.1:1140404-1140410	-	3'UTR	no intron
GLRG_00292	Supercontig_1.1:1141375-1141707	-	5'UTR	no intron
GLRG_00293	Supercontig_1.1:1142479-1142682	-	3'UTR	no intron
GLRG_00293	Supercontig_1.1:1144071-1144343	-	5'UTR	no intron
GLRG_00296	Supercontig_1.1:1155786-1156480	-	3'UTR	no intron
GLRG_00296	Supercontig_1.1:1158914-1158983	-	5'UTR	no intron
GLRG_00297	Supercontig_1.1:1160460-1160583	+	5'UTR	no intron
GLRG_00297	Supercontig_1.1:1163428-1163655	+	3'UTR	no intron
GLRG_00298	Supercontig_1.1:1163801-1164147	-	3'UTR	no intron
GLRG_00298	Supercontig_1.1:1165905-1166069	-	5'UTR	no intron
GLRG_00299	Supercontig_1.1:1166427-1167038	-	3'UTR	no intron
GLRG_00299	Supercontig_1.1:1169051-1169593	-	5'UTR	no intron
GLRG_00300	Supercontig_1.1:1175077-1175261	-	3'UTR	no intron
GLRG_00300	Supercontig_1.1:1178091-1178249	-	5'UTR	no intron
GLRG_00304	Supercontig_1.1:1187160-1187190	+	5'UTR	no intron
GLRG_00304	Supercontig_1.1:1188116-1188340	+	3'UTR	no intron
GLRG_00314	Supercontig_1.1:1212364-1212403	-	3'UTR	no intron
GLRG_00314	Supercontig_1.1:1213288-1213418	-	5'UTR	no intron
GLRG_00317	Supercontig_1.1:1219457-1219729	+	5'UTR	no intron
GLRG_00317	Supercontig_1.1:1221173-1221277	+	3'UTR	no intron
GLRG_00332	Supercontig_1.1:1265719-1265981	-	3'UTR	no intron
GLRG_00332	Supercontig_1.1:1266329-1266467	-	5'UTR	1266345-1266430
GLRG_00334	Supercontig_1.1:1268070-1268478	-	3'UTR	no intron
GLRG_00334	Supercontig_1.1:1269326-1269405	-	5'UTR	no intron
GLRG_00335	Supercontig_1.1:1270178-1270211	+	5'UTR	no intron
GLRG_00335	Supercontig_1.1:1272064-1272430	+	3'UTR	no intron
GLRG_00336	Supercontig_1.1:1273010-1273018	+	5'UTR	no intron
GLRG_00336	Supercontig_1.1:1273882-1274365	+	3'UTR	no intron
GLRG_00339	Supercontig_1.1:1282257-1282593	-	3'UTR	no intron
GLRG_00339	Supercontig_1.1:1283559-1283749	-	5'UTR	no intron
GLRG_00340	Supercontig_1.1:1288848-1289446	-	3'UTR	no intron
GLRG_00340	Supercontig_1.1:1291018-1291142	-	5'UTR	no intron
GLRG_00343	Supercontig_1.1:1306977-1307122	+	5'UTR	no intron
GLRG_00343	Supercontig_1.1:1308983-1309119	+	3'UTR	no intron
GLRG_00345	Supercontig_1.1:1312420-1312806	-	3'UTR	no intron
GLRG_00345	Supercontig_1.1:1313847-1314002	-	5'UTR	no intron
GLRG_00347	Supercontig_1.1:1320603-1320740	+	5'UTR	no intron
GLRG_00347	Supercontig_1.1:1322848-1323158	+	3'UTR	no intron
GLRG_00349	Supercontig_1.1:1327117-1327313	-	3'UTR	no intron
GLRG_00349	Supercontig_1.1:1328061-1328273	-	5'UTR	no intron
GLRG_00351	Supercontig_1.1:1337871-1338022	+	5'UTR	no intron
GLRG_00351	Supercontig_1.1:1339799-1339987	+	3'UTR	no intron
GLRG_00354	Supercontig_1.1:1346940-1347061	-	3'UTR	no intron
GLRG_00354	Supercontig_1.1:1348236-1348457	-	5'UTR	no intron
GLRG_00361	Supercontig_1.1:1366072-1366090	+	5'UTR	no intron
GLRG_00361	Supercontig_1.1:1367651-1367720	+	3'UTR	no intron
GLRG_00362	Supercontig_1.1:1368765-1368963	+	5'UTR	no intron
GLRG_00362	Supercontig_1.1:1369302-1369590	+	3'UTR	no intron
GLRG_00363	Supercontig_1.1:1370539-1370835	-	3'UTR	no intron
GLRG_00363	Supercontig_1.1:1371737-1371907	-	5'UTR	no intron
GLRG_00364	Supercontig_1.1:1372397-1372756	-	3'UTR	no intron
GLRG_00364	Supercontig_1.1:1374685-1374756	-	5'UTR	no intron
GLRG_00365	Supercontig_1.1:1379087-1379103	+	5'UTR	no intron
GLRG_00365	Supercontig_1.1:1380760-1380824	+	3'UTR	no intron
GLRG_00368	Supercontig_1.1:1392067-1392186	-	3'UTR	no intron
GLRG_00368	Supercontig_1.1:1393059-1393129	-	5'UTR	no intron
GLRG_00371	Supercontig_1.1:1402302-1402363	-	3'UTR	no intron
GLRG_00371	Supercontig_1.1:1404016-1404055	-	5'UTR	no intron
GLRG_00373	Supercontig_1.1:1408060-1408125	+	5'UTR	no intron
GLRG_00373	Supercontig_1.1:1408816-1408929	+	3'UTR	no intron
GLRG_00375	Supercontig_1.1:1412623-1412857	-	3'UTR	no intron
GLRG_00375	Supercontig_1.1:1413969-1414085	-	5'UTR	no intron
GLRG_00376	Supercontig_1.1:1414354-1414774	-	3'UTR	no intron
GLRG_00376	Supercontig_1.1:1415936-1416771	-	5'UTR	no intron
GLRG_00377	Supercontig_1.1:1417694-1418399	-	3'UTR	no intron
GLRG_00377	Supercontig_1.1:1419860-1419960	-	5'UTR	no intron
GLRG_00378	Supercontig_1.1:1420489-1420521	-	3'UTR	no intron
GLRG_00378	Supercontig_1.1:1421378-1421521	-	5'UTR	no intron
GLRG_00381	Supercontig_1.1:1429900-1429971	+	5'UTR	no intron
GLRG_00381	Supercontig_1.1:1430476-1430769	+	3'UTR	no intron
GLRG_00382	Supercontig_1.1:1430930-1431305	-	3'UTR	no intron
GLRG_00382	Supercontig_1.1:1433093-1433515	-	5'UTR	no intron
GLRG_00383	Supercontig_1.1:1433954-1434208	-	3'UTR	no intron
GLRG_00383	Supercontig_1.1:1435658-1436422	-	5'UTR	no intron
GLRG_00384	Supercontig_1.1:1436719-1437105	-	3'UTR	no intron
GLRG_00384	Supercontig_1.1:1438224-1439376	-	5'UTR	1439081-1439270
GLRG_00386	Supercontig_1.1:1443817-1444246	+	5'UTR	no intron
GLRG_00386	Supercontig_1.1:1445086-1445424	+	3'UTR	no intron
GLRG_00387	Supercontig_1.1:1447650-1448186	-	3'UTR	no intron
GLRG_00387	Supercontig_1.1:1449732-1449818	-	5'UTR	no intron
GLRG_00388	Supercontig_1.1:1452818-1453540	-	3'UTR	no intron
GLRG_00388	Supercontig_1.1:1454375-1454484	-	5'UTR	no intron
GLRG_00392	Supercontig_1.1:1460723-1461051	-	3'UTR	no intron
GLRG_00392	Supercontig_1.1:1462973-1463146	-	5'UTR	no intron
GLRG_00397	Supercontig_1.1:1475632-1476167	-	3'UTR	no intron
GLRG_00397	Supercontig_1.1:1476788-1477054	-	5'UTR	no intron
GLRG_00398	Supercontig_1.1:1477422-1478087	+	5'UTR	no intron
GLRG_00398	Supercontig_1.1:1478601-1478954	+	3'UTR	no intron
GLRG_00399	Supercontig_1.1:1479151-1479233	+	5'UTR	no intron
GLRG_00399	Supercontig_1.1:1480004-1480506	+	3'UTR	no intron
GLRG_00400	Supercontig_1.1:1480588-1480672	+	5'UTR	no intron
GLRG_00400	Supercontig_1.1:1481413-1481836	+	3'UTR	no intron
GLRG_00401	Supercontig_1.1:1482117-1482847	+	5'UTR	no intron
GLRG_00401	Supercontig_1.1:1484765-1484918	+	3'UTR	no intron
GLRG_00402	Supercontig_1.1:1503782-1503916	-	3'UTR	no intron
GLRG_00402	Supercontig_1.1:1504105-1504248	-	5'UTR	1504179-1504229
GLRG_00405	Supercontig_1.1:1519401-1519971	-	3'UTR	no intron
GLRG_00405	Supercontig_1.1:1522499-1522695	-	5'UTR	no intron
GLRG_00406	Supercontig_1.1:1523097-1523490	-	3'UTR	no intron
GLRG_00406	Supercontig_1.1:1525570-1525690	-	5'UTR	no intron
GLRG_00408	Supercontig_1.1:1532838-1533096	+	5'UTR	no intron
GLRG_00408	Supercontig_1.1:1533997-1534177	+	3'UTR	no intron
GLRG_00409	Supercontig_1.1:1534658-1534821	-	3'UTR	no intron
GLRG_00409	Supercontig_1.1:1535444-1535634	-	5'UTR	no intron
GLRG_00410	Supercontig_1.1:1535766-1536222	+	5'UTR	no intron
GLRG_00410	Supercontig_1.1:1537753-1537876	+	3'UTR	no intron
GLRG_00413	Supercontig_1.1:1550446-1550600	+	5'UTR	no intron
GLRG_00413	Supercontig_1.1:1552098-1552567	+	3'UTR	no intron
GLRG_00414	Supercontig_1.1:1553164-1553227	+	5'UTR	no intron
GLRG_00414	Supercontig_1.1:1554087-1554685	+	3'UTR	no intron
GLRG_00416	Supercontig_1.1:1559028-1559093	+	5'UTR	no intron
GLRG_00416	Supercontig_1.1:1559945-1560212	+	3'UTR	no intron
GLRG_00421	Supercontig_1.1:1573641-1573680	-	3'UTR	no intron
GLRG_00421	Supercontig_1.1:1575292-1575539	-	5'UTR	no intron
GLRG_00422	Supercontig_1.1:1581812-1583696	+	5'UTR	1582512-1582611, 1583107-1583653
GLRG_00422	Supercontig_1.1:1586974-1587279	+	3'UTR	no intron
GLRG_00423	Supercontig_1.1:1588155-1588445	-	3'UTR	no intron
GLRG_00423	Supercontig_1.1:1591117-1591301	-	5'UTR	no intron
GLRG_00424	Supercontig_1.1:1595095-1595899	+	5'UTR	1595331-1595784
GLRG_00424	Supercontig_1.1:1597868-1598244	+	3'UTR	no intron
GLRG_00425	Supercontig_1.1:1608209-1608313	+	5'UTR	no intron
GLRG_00425	Supercontig_1.1:1610017-1610684	+	3'UTR	no intron
GLRG_00427	Supercontig_1.1:1616818-1617218	-	3'UTR	no intron
GLRG_00427	Supercontig_1.1:1619076-1619269	-	5'UTR	no intron
GLRG_00428	Supercontig_1.1:1625870-1626261	+	5'UTR	no intron
GLRG_00428	Supercontig_1.1:1628404-1628808	+	3'UTR	no intron
GLRG_00429	Supercontig_1.1:1630330-1630502	+	5'UTR	no intron
GLRG_00429	Supercontig_1.1:1631994-1632191	+	3'UTR	no intron
GLRG_00431	Supercontig_1.1:1634827-1635167	+	5'UTR	no intron
GLRG_00431	Supercontig_1.1:1635753-1636122	+	3'UTR	no intron
GLRG_00432	Supercontig_1.1:1637871-1638167	+	5'UTR	no intron
GLRG_00432	Supercontig_1.1:1639517-1640366	+	3'UTR	no intron
GLRG_00435	Supercontig_1.1:1657109-1657468	+	5'UTR	no intron
GLRG_00435	Supercontig_1.1:1658411-1658848	+	3'UTR	no intron
GLRG_00436	Supercontig_1.1:1661723-1662625	+	5'UTR	1661728-1662482
GLRG_00436	Supercontig_1.1:1665050-1665576	+	3'UTR	no intron
GLRG_00437	Supercontig_1.1:1665966-1666285	+	5'UTR	1666065-1666231
GLRG_00437	Supercontig_1.1:1667379-1667829	+	3'UTR	no intron
GLRG_00440	Supercontig_1.1:1676350-1676961	-	3'UTR	no intron
GLRG_00440	Supercontig_1.1:1678782-1679305	-	5'UTR	no intron
GLRG_00441	Supercontig_1.1:1681442-1682097	-	3'UTR	1681651-1681703
GLRG_00441	Supercontig_1.1:1683018-1683106	-	5'UTR	no intron
GLRG_00442	Supercontig_1.1:1683559-1683632	+	5'UTR	no intron
GLRG_00442	Supercontig_1.1:1686412-1686676	+	3'UTR	no intron
GLRG_00446	Supercontig_1.1:1699183-1699404	-	3'UTR	no intron
GLRG_00446	Supercontig_1.1:1699734-1700018	-	5'UTR	no intron
GLRG_00450	Supercontig_1.1:1705139-1705288	+	5'UTR	no intron
GLRG_00450	Supercontig_1.1:1705976-1706120	+	3'UTR	no intron
GLRG_00451	Supercontig_1.1:1706574-1706780	-	3'UTR	no intron
GLRG_00451	Supercontig_1.1:1709807-1710240	-	5'UTR	no intron
GLRG_00454	Supercontig_1.1:1723376-1723539	-	3'UTR	no intron
GLRG_00454	Supercontig_1.1:1725257-1725290	-	5'UTR	no intron
GLRG_00455	Supercontig_1.1:1726112-1726144	+	5'UTR	no intron
GLRG_00455	Supercontig_1.1:1728609-1728686	+	3'UTR	no intron
GLRG_00456	Supercontig_1.1:1729036-1729196	-	3'UTR	no intron
GLRG_00456	Supercontig_1.1:1730820-1730874	-	5'UTR	no intron
GLRG_00457	Supercontig_1.1:1732030-1732340	-	3'UTR	no intron
GLRG_00457	Supercontig_1.1:1733260-1733818	-	5'UTR	no intron
GLRG_00458	Supercontig_1.1:1736703-1736927	-	3'UTR	no intron
GLRG_00458	Supercontig_1.1:1739147-1739402	-	5'UTR	no intron
GLRG_00459	Supercontig_1.1:1740189-1740608	-	3'UTR	no intron
GLRG_00459	Supercontig_1.1:1741064-1741208	-	5'UTR	no intron
GLRG_00465	Supercontig_1.1:1752779-1752906	+	5'UTR	no intron
GLRG_00465	Supercontig_1.1:1753537-1754094	+	3'UTR	no intron
GLRG_00477	Supercontig_1.2:12721-12941	+	5'UTR	no intron
GLRG_00477	Supercontig_1.2:14963-15266	+	3'UTR	no intron
GLRG_00478	Supercontig_1.2:23192-23459	-	3'UTR	no intron
GLRG_00478	Supercontig_1.2:25928-26041	-	5'UTR	no intron
GLRG_00481	Supercontig_1.2:39756-40013	-	3'UTR	no intron
GLRG_00481	Supercontig_1.2:42546-42647	-	5'UTR	no intron
GLRG_00482	Supercontig_1.2:43262-43470	-	3'UTR	no intron
GLRG_00482	Supercontig_1.2:45015-45042	-	5'UTR	no intron
GLRG_00487	Supercontig_1.2:54582-54774	+	5'UTR	no intron
GLRG_00487	Supercontig_1.2:56232-56234	+	3'UTR	no intron
GLRG_00490	Supercontig_1.2:66038-66146	+	5'UTR	no intron
GLRG_00490	Supercontig_1.2:67029-67471	+	3'UTR	no intron
GLRG_00491	Supercontig_1.2:67696-67785	+	5'UTR	no intron
GLRG_00491	Supercontig_1.2:68841-69478	+	3'UTR	no intron
GLRG_00493	Supercontig_1.2:71666-71948	-	3'UTR	no intron
GLRG_00493	Supercontig_1.2:74025-74104	-	5'UTR	no intron
GLRG_00497	Supercontig_1.2:81261-81799	+	5'UTR	no intron
GLRG_00497	Supercontig_1.2:82352-82418	+	3'UTR	no intron
GLRG_00500	Supercontig_1.2:89679-90495	-	3'UTR	89896-89948
GLRG_00500	Supercontig_1.2:91365-91800	-	5'UTR	no intron
GLRG_00501	Supercontig_1.2:93259-93448	+	5'UTR	no intron
GLRG_00501	Supercontig_1.2:95187-95394	+	3'UTR	no intron
GLRG_00502	Supercontig_1.2:95764-96012	+	5'UTR	no intron
GLRG_00502	Supercontig_1.2:97533-97814	+	3'UTR	97562-97634
GLRG_00503	Supercontig_1.2:99182-99896	+	5'UTR	99722-99831
GLRG_00503	Supercontig_1.2:102424-102621	+	3'UTR	no intron
GLRG_00505	Supercontig_1.2:111191-111200	-	3'UTR	no intron
GLRG_00505	Supercontig_1.2:111798-112001	-	5'UTR	no intron
GLRG_00506	Supercontig_1.2:116763-116993	-	3'UTR	no intron
GLRG_00506	Supercontig_1.2:120335-120561	-	5'UTR	no intron
GLRG_00510	Supercontig_1.2:127577-127737	-	3'UTR	no intron
GLRG_00510	Supercontig_1.2:128946-129251	-	5'UTR	129038-129191
GLRG_00513	Supercontig_1.2:133125-133346	-	3'UTR	no intron
GLRG_00513	Supercontig_1.2:137976-138173	-	5'UTR	138058-138123
GLRG_00515	Supercontig_1.2:146769-146819	-	3'UTR	no intron
GLRG_00515	Supercontig_1.2:148545-148652	-	5'UTR	no intron
GLRG_00518	Supercontig_1.2:157481-157927	+	5'UTR	157493-157658, 157789-157908
GLRG_00518	Supercontig_1.2:158804-159346	+	3'UTR	no intron
GLRG_00520	Supercontig_1.2:166660-166758	+	5'UTR	no intron
GLRG_00520	Supercontig_1.2:168624-168900	+	3'UTR	no intron
GLRG_00522	Supercontig_1.2:175441-175979	-	3'UTR	no intron
GLRG_00522	Supercontig_1.2:177817-177823	-	5'UTR	no intron
GLRG_00523	Supercontig_1.2:181526-181859	-	3'UTR	no intron
GLRG_00523	Supercontig_1.2:182268-182596	-	5'UTR	182338-182567
GLRG_00526	Supercontig_1.2:194554-194919	+	5'UTR	no intron
GLRG_00526	Supercontig_1.2:197088-197298	+	3'UTR	no intron
GLRG_00529	Supercontig_1.2:202665-202745	+	5'UTR	no intron
GLRG_00529	Supercontig_1.2:203348-203519	+	3'UTR	no intron
GLRG_00531	Supercontig_1.2:204847-205225	-	3'UTR	no intron
GLRG_00531	Supercontig_1.2:206188-206232	-	5'UTR	no intron
GLRG_00532	Supercontig_1.2:206617-206754	-	3'UTR	no intron
GLRG_00532	Supercontig_1.2:208714-208763	-	5'UTR	no intron
GLRG_00533	Supercontig_1.2:218842-218948	-	3'UTR	no intron
GLRG_00533	Supercontig_1.2:219895-220022	-	5'UTR	no intron
GLRG_00534	Supercontig_1.2:220797-221017	+	5'UTR	no intron
GLRG_00534	Supercontig_1.2:222405-223012	+	3'UTR	222889-222965
GLRG_00535	Supercontig_1.2:223921-224083	-	3'UTR	no intron
GLRG_00535	Supercontig_1.2:226083-227010	-	5'UTR	226634-226794
GLRG_00536	Supercontig_1.2:227491-228334	+	5'UTR	no intron
GLRG_00536	Supercontig_1.2:228845-229182	+	3'UTR	no intron
GLRG_00537	Supercontig_1.2:239353-240074	+	5'UTR	239430-239499, 239571-239630
GLRG_00537	Supercontig_1.2:240594-240838	+	3'UTR	no intron
GLRG_00584	Supercontig_1.2:407635-408310	-	3'UTR	no intron
GLRG_00584	Supercontig_1.2:413683-414087	-	5'UTR	no intron
GLRG_00585	Supercontig_1.2:414783-414790	-	3'UTR	no intron
GLRG_00585	Supercontig_1.2:416273-416450	-	5'UTR	no intron
GLRG_00588	Supercontig_1.2:419789-420011	-	3'UTR	no intron
GLRG_00588	Supercontig_1.2:421857-422101	-	5'UTR	no intron
GLRG_00589	Supercontig_1.2:423210-424743	-	3'UTR	424539-424594
GLRG_00589	Supercontig_1.2:427367-427644	-	5'UTR	no intron
GLRG_00590	Supercontig_1.2:428376-428825	+	5'UTR	no intron
GLRG_00590	Supercontig_1.2:429357-430087	+	3'UTR	no intron
GLRG_00599	Supercontig_1.2:453786-453994	-	3'UTR	no intron
GLRG_00599	Supercontig_1.2:457252-457482	-	5'UTR	no intron
GLRG_00601	Supercontig_1.2:474959-475671	-	3'UTR	475449-475521
GLRG_00601	Supercontig_1.2:478045-478257	-	5'UTR	no intron
GLRG_00606	Supercontig_1.2:485560-485685	+	5'UTR	no intron
GLRG_00606	Supercontig_1.2:486529-486936	+	3'UTR	no intron
GLRG_00607	Supercontig_1.2:487037-487627	-	3'UTR	no intron
GLRG_00607	Supercontig_1.2:489400-489953	-	5'UTR	no intron
GLRG_00613	Supercontig_1.2:499713-499804	-	3'UTR	no intron
GLRG_00613	Supercontig_1.2:503417-503506	-	5'UTR	no intron
GLRG_00614	Supercontig_1.2:505146-505348	+	5'UTR	no intron
GLRG_00614	Supercontig_1.2:506918-507270	+	3'UTR	no intron
GLRG_00617	Supercontig_1.2:514258-514497	+	5'UTR	514401-514474
GLRG_00617	Supercontig_1.2:517177-517328	+	3'UTR	no intron
GLRG_00618	Supercontig_1.2:517767-518176	-	3'UTR	no intron
GLRG_00618	Supercontig_1.2:519857-520097	-	5'UTR	no intron
GLRG_00622	Supercontig_1.2:531940-532503	-	3'UTR	532303-532391
GLRG_00622	Supercontig_1.2:534530-534768	-	5'UTR	no intron
GLRG_00623	Supercontig_1.2:535045-535292	-	3'UTR	no intron
GLRG_00623	Supercontig_1.2:536708-536782	-	5'UTR	no intron
GLRG_00624	Supercontig_1.2:538493-538627	+	5'UTR	no intron
GLRG_00624	Supercontig_1.2:540549-540760	+	3'UTR	no intron
GLRG_00627	Supercontig_1.2:546955-547223	+	5'UTR	no intron
GLRG_00627	Supercontig_1.2:548664-548936	+	3'UTR	no intron
GLRG_00630	Supercontig_1.2:553184-553330	+	5'UTR	no intron
GLRG_00630	Supercontig_1.2:553974-554516	+	3'UTR	no intron
GLRG_00632	Supercontig_1.2:559255-559365	+	5'UTR	no intron
GLRG_00632	Supercontig_1.2:561503-561743	+	3'UTR	no intron
GLRG_00633	Supercontig_1.2:563445-563511	+	5'UTR	no intron
GLRG_00633	Supercontig_1.2:566344-566635	+	3'UTR	no intron
GLRG_00634	Supercontig_1.2:566870-567378	-	3'UTR	no intron
GLRG_00634	Supercontig_1.2:568728-568923	-	5'UTR	no intron
GLRG_00635	Supercontig_1.2:574324-574689	+	5'UTR	no intron
GLRG_00635	Supercontig_1.2:577633-578346	+	3'UTR	no intron
GLRG_00636	Supercontig_1.2:578350-578660	+	5'UTR	no intron
GLRG_00636	Supercontig_1.2:579632-580383	+	3'UTR	579797-580211
GLRG_00637	Supercontig_1.2:583516-584155	+	5'UTR	no intron
GLRG_00637	Supercontig_1.2:586540-587124	+	3'UTR	no intron
GLRG_00638	Supercontig_1.2:587141-587340	-	3'UTR	no intron
GLRG_00638	Supercontig_1.2:589107-589440	-	5'UTR	no intron
GLRG_00645	Supercontig_1.2:602995-603428	-	3'UTR	no intron
GLRG_00645	Supercontig_1.2:604311-604591	-	5'UTR	no intron
GLRG_00648	Supercontig_1.2:613095-613843	-	3'UTR	no intron
GLRG_00648	Supercontig_1.2:617756-617900	-	5'UTR	no intron
GLRG_00649	Supercontig_1.2:619089-619337	-	3'UTR	no intron
GLRG_00649	Supercontig_1.2:620817-620910	-	5'UTR	no intron
GLRG_00650	Supercontig_1.2:621161-621285	-	3'UTR	no intron
GLRG_00650	Supercontig_1.2:622023-622073	-	5'UTR	no intron
GLRG_00653	Supercontig_1.2:625843-626301	-	3'UTR	no intron
GLRG_00653	Supercontig_1.2:628205-628492	-	5'UTR	no intron
GLRG_00654	Supercontig_1.2:635961-636165	-	3'UTR	no intron
GLRG_00654	Supercontig_1.2:638249-638449	-	5'UTR	no intron
GLRG_00655	Supercontig_1.2:640992-641169	+	5'UTR	no intron
GLRG_00655	Supercontig_1.2:641956-642360	+	3'UTR	no intron
GLRG_00656	Supercontig_1.2:642722-642971	+	5'UTR	642780-642955
GLRG_00656	Supercontig_1.2:648046-648569	+	3'UTR	no intron
GLRG_00657	Supercontig_1.2:648819-649164	-	3'UTR	no intron
GLRG_00657	Supercontig_1.2:650582-650677	-	5'UTR	no intron
GLRG_00658	Supercontig_1.2:651025-651062	+	5'UTR	no intron
GLRG_00658	Supercontig_1.2:654577-654925	+	3'UTR	no intron
GLRG_00659	Supercontig_1.2:660782-661949	-	3'UTR	no intron
GLRG_00659	Supercontig_1.2:662935-663464	-	5'UTR	663230-663346
GLRG_00660	Supercontig_1.2:672083-672416	+	5'UTR	no intron
GLRG_00660	Supercontig_1.2:675498-676812	+	3'UTR	676137-676520
GLRG_00664	Supercontig_1.2:681455-681814	-	3'UTR	no intron
GLRG_00664	Supercontig_1.2:683088-683148	-	5'UTR	no intron
GLRG_00665	Supercontig_1.2:683327-683427	+	5'UTR	no intron
GLRG_00665	Supercontig_1.2:684305-684399	+	3'UTR	no intron
GLRG_00666	Supercontig_1.2:684452-684477	-	3'UTR	no intron
GLRG_00666	Supercontig_1.2:685669-685865	-	5'UTR	685687-685742
GLRG_00667	Supercontig_1.2:686154-686250	+	5'UTR	no intron
GLRG_00667	Supercontig_1.2:688957-689134	+	3'UTR	no intron
GLRG_00668	Supercontig_1.2:689400-689693	-	3'UTR	no intron
GLRG_00668	Supercontig_1.2:693110-693590	-	5'UTR	no intron
GLRG_00669	Supercontig_1.2:698980-699224	-	3'UTR	no intron
GLRG_00669	Supercontig_1.2:700313-700628	-	5'UTR	no intron
GLRG_00670	Supercontig_1.2:701001-701235	-	3'UTR	no intron
GLRG_00670	Supercontig_1.2:702547-702857	-	5'UTR	no intron
GLRG_00679	Supercontig_1.2:737107-737300	+	5'UTR	no intron
GLRG_00679	Supercontig_1.2:738869-739321	+	3'UTR	no intron
GLRG_00680	Supercontig_1.2:740042-740775	-	3'UTR	no intron
GLRG_00680	Supercontig_1.2:742062-742582	-	5'UTR	742298-742371
GLRG_00682	Supercontig_1.2:751767-751855	-	3'UTR	no intron
GLRG_00682	Supercontig_1.2:754662-754840	-	5'UTR	no intron
GLRG_00683	Supercontig_1.2:755049-755380	+	5'UTR	755127-755351
GLRG_00683	Supercontig_1.2:756098-756647	+	3'UTR	no intron
GLRG_00684	Supercontig_1.2:767156-767566	+	5'UTR	no intron
GLRG_00684	Supercontig_1.2:769866-770625	+	3'UTR	no intron
GLRG_00685	Supercontig_1.2:772051-772399	+	5'UTR	no intron
GLRG_00685	Supercontig_1.2:773330-774008	+	3'UTR	773510-773599
GLRG_00686	Supercontig_1.2:774373-774495	+	5'UTR	no intron
GLRG_00686	Supercontig_1.2:775674-775846	+	3'UTR	no intron
GLRG_00689	Supercontig_1.2:778174-778665	-	3'UTR	no intron
GLRG_00689	Supercontig_1.2:781133-781373	-	5'UTR	no intron
GLRG_00692	Supercontig_1.2:786350-786994	-	3'UTR	no intron
GLRG_00692	Supercontig_1.2:787395-787498	-	5'UTR	no intron
GLRG_00693	Supercontig_1.2:787724-787867	+	5'UTR	no intron
GLRG_00693	Supercontig_1.2:790858-790931	+	3'UTR	no intron
GLRG_00698	Supercontig_1.2:803199-803290	+	5'UTR	no intron
GLRG_00698	Supercontig_1.2:804950-805104	+	3'UTR	no intron
GLRG_00699	Supercontig_1.2:805862-806306	-	3'UTR	806023-806090
GLRG_00699	Supercontig_1.2:807079-807526	-	5'UTR	807198-807286, 807301-807364
GLRG_00702	Supercontig_1.2:822558-822916	+	5'UTR	no intron
GLRG_00702	Supercontig_1.2:824790-825126	+	3'UTR	no intron
GLRG_00703	Supercontig_1.2:825420-825802	+	5'UTR	825698-825769
GLRG_00703	Supercontig_1.2:826931-827673	+	3'UTR	no intron
GLRG_00704	Supercontig_1.2:831437-831448	+	5'UTR	no intron
GLRG_00704	Supercontig_1.2:831875-831909	+	3'UTR	no intron
GLRG_00706	Supercontig_1.2:848622-849050	-	3'UTR	no intron
GLRG_00706	Supercontig_1.2:849852-850108	-	5'UTR	no intron
GLRG_00707	Supercontig_1.2:850496-850916	-	3'UTR	no intron
GLRG_00707	Supercontig_1.2:852085-852341	-	5'UTR	no intron
GLRG_00708	Supercontig_1.2:853451-853589	+	5'UTR	no intron
GLRG_00708	Supercontig_1.2:854650-855129	+	3'UTR	854699-854831, 854916-854966
GLRG_00709	Supercontig_1.2:855499-856313	-	3'UTR	no intron
GLRG_00709	Supercontig_1.2:856840-856936	-	5'UTR	no intron
GLRG_00710	Supercontig_1.2:859390-859666	+	5'UTR	no intron
GLRG_00710	Supercontig_1.2:861337-861520	+	3'UTR	no intron
GLRG_00715	Supercontig_1.2:884963-885370	+	5'UTR	no intron
GLRG_00715	Supercontig_1.2:886944-887327	+	3'UTR	no intron
GLRG_00716	Supercontig_1.2:888671-888860	+	5'UTR	888742-888813
GLRG_00716	Supercontig_1.2:890009-890255	+	3'UTR	no intron
GLRG_00717	Supercontig_1.2:890620-890917	+	5'UTR	no intron
GLRG_00717	Supercontig_1.2:892322-892805	+	3'UTR	no intron
GLRG_00718	Supercontig_1.2:893171-893554	+	5'UTR	893385-893515
GLRG_00718	Supercontig_1.2:894482-894703	+	3'UTR	no intron
GLRG_00719	Supercontig_1.2:895150-895460	-	3'UTR	no intron
GLRG_00719	Supercontig_1.2:897878-898217	-	5'UTR	897902-898077
GLRG_00721	Supercontig_1.2:907803-908051	+	5'UTR	no intron
GLRG_00721	Supercontig_1.2:909042-909395	+	3'UTR	909108-909169
GLRG_00724	Supercontig_1.2:917466-917694	+	5'UTR	no intron
GLRG_00724	Supercontig_1.2:919068-919438	+	3'UTR	no intron
GLRG_00725	Supercontig_1.2:919747-920254	-	3'UTR	no intron
GLRG_00725	Supercontig_1.2:921464-923216	-	5'UTR	no intron
GLRG_00726	Supercontig_1.2:927457-927818	-	3'UTR	no intron
GLRG_00726	Supercontig_1.2:928212-928350	-	5'UTR	no intron
GLRG_00727	Supercontig_1.2:928598-929051	+	5'UTR	928628-928827
GLRG_00727	Supercontig_1.2:930766-931068	+	3'UTR	no intron
GLRG_00730	Supercontig_1.2:951711-951746	-	3'UTR	no intron
GLRG_00730	Supercontig_1.2:952653-953127	-	5'UTR	no intron
GLRG_00734	Supercontig_1.2:969506-969750	+	5'UTR	no intron
GLRG_00734	Supercontig_1.2:971565-971658	+	3'UTR	no intron
GLRG_00736	Supercontig_1.2:978120-979441	+	5'UTR	no intron
GLRG_00736	Supercontig_1.2:981071-981695	+	3'UTR	no intron
GLRG_00746	Supercontig_1.2:1026906-1027147	+	5'UTR	no intron
GLRG_00746	Supercontig_1.2:1028776-1029948	+	3'UTR	no intron
GLRG_00748	Supercontig_1.2:1043948-1044152	+	5'UTR	no intron
GLRG_00748	Supercontig_1.2:1047160-1047557	+	3'UTR	no intron
GLRG_00751	Supercontig_1.2:1051418-1051431	+	5'UTR	no intron
GLRG_00751	Supercontig_1.2:1053536-1053760	+	3'UTR	no intron
GLRG_00752	Supercontig_1.2:1054121-1054316	+	5'UTR	no intron
GLRG_00752	Supercontig_1.2:1056361-1056557	+	3'UTR	no intron
GLRG_00753	Supercontig_1.2:1060663-1060810	-	3'UTR	no intron
GLRG_00753	Supercontig_1.2:1062946-1062961	-	5'UTR	no intron
GLRG_00755	Supercontig_1.2:1065760-1065908	-	3'UTR	no intron
GLRG_00755	Supercontig_1.2:1067879-1067930	-	5'UTR	no intron
GLRG_00760	Supercontig_1.2:1098490-1098532	+	5'UTR	no intron
GLRG_00760	Supercontig_1.2:1101511-1101565	+	3'UTR	no intron
GLRG_00761	Supercontig_1.2:1101693-1101778	-	3'UTR	no intron
GLRG_00761	Supercontig_1.2:1103630-1103955	-	5'UTR	no intron
GLRG_00763	Supercontig_1.2:1104858-1104956	+	5'UTR	no intron
GLRG_00763	Supercontig_1.2:1106916-1107068	+	3'UTR	no intron
GLRG_00764	Supercontig_1.2:1107190-1107604	-	3'UTR	no intron
GLRG_00764	Supercontig_1.2:1111314-1111456	-	5'UTR	no intron
GLRG_00765	Supercontig_1.2:1111845-1112017	-	3'UTR	no intron
GLRG_00765	Supercontig_1.2:1112822-1112914	-	5'UTR	no intron
GLRG_00766	Supercontig_1.2:1116568-1116775	+	5'UTR	no intron
GLRG_00766	Supercontig_1.2:1118383-1118902	+	3'UTR	no intron
GLRG_00767	Supercontig_1.2:1118963-1119030	+	5'UTR	no intron
GLRG_00767	Supercontig_1.2:1120088-1120804	+	3'UTR	no intron
GLRG_00769	Supercontig_1.2:1126584-1127009	-	3'UTR	no intron
GLRG_00769	Supercontig_1.2:1129322-1129600	-	5'UTR	no intron
GLRG_00770	Supercontig_1.2:1130610-1130967	+	5'UTR	no intron
GLRG_00770	Supercontig_1.2:1131928-1132549	+	3'UTR	no intron
GLRG_00771	Supercontig_1.2:1133077-1133142	+	5'UTR	no intron
GLRG_00771	Supercontig_1.2:1135206-1135358	+	3'UTR	no intron
GLRG_00774	Supercontig_1.2:1140978-1141278	+	5'UTR	no intron
GLRG_00774	Supercontig_1.2:1143284-1143440	+	3'UTR	no intron
GLRG_00775	Supercontig_1.2:1144460-1144514	+	5'UTR	no intron
GLRG_00775	Supercontig_1.2:1145860-1146167	+	3'UTR	no intron
GLRG_00778	Supercontig_1.2:1151436-1151518	+	5'UTR	no intron
GLRG_00778	Supercontig_1.2:1153298-1153385	+	3'UTR	no intron
GLRG_00779	Supercontig_1.2:1153443-1153524	-	3'UTR	no intron
GLRG_00779	Supercontig_1.2:1154594-1154773	-	5'UTR	no intron
GLRG_00783	Supercontig_1.2:1198336-1198354	-	3'UTR	no intron
GLRG_00783	Supercontig_1.2:1198678-1198800	-	5'UTR	no intron
GLRG_00789	Supercontig_1.2:1212547-1212663	-	3'UTR	no intron
GLRG_00789	Supercontig_1.2:1214086-1214147	-	5'UTR	no intron
GLRG_00790	Supercontig_1.2:1216079-1216374	-	3'UTR	no intron
GLRG_00790	Supercontig_1.2:1217416-1217571	-	5'UTR	no intron
GLRG_00791	Supercontig_1.2:1218363-1218405	-	3'UTR	no intron
GLRG_00791	Supercontig_1.2:1222349-1222426	-	5'UTR	no intron
GLRG_00792	Supercontig_1.2:1224977-1225107	+	5'UTR	no intron
GLRG_00792	Supercontig_1.2:1225966-1226131	+	3'UTR	no intron
GLRG_00795	Supercontig_1.2:1229809-1229988	-	3'UTR	no intron
GLRG_00795	Supercontig_1.2:1231881-1231927	-	5'UTR	no intron
GLRG_00800	Supercontig_1.2:1241259-1242707	-	3'UTR	1241638-1241689
GLRG_00800	Supercontig_1.2:1244057-1244261	-	5'UTR	no intron
GLRG_00803	Supercontig_1.2:1256594-1256605	+	5'UTR	no intron
GLRG_00803	Supercontig_1.2:1257304-1257920	+	3'UTR	no intron
GLRG_00808	Supercontig_1.2:1283084-1283257	-	3'UTR	no intron
GLRG_00808	Supercontig_1.2:1284821-1284940	-	5'UTR	no intron
GLRG_00812	Supercontig_1.2:1294974-1296043	+	5'UTR	1295177-1295350
GLRG_00812	Supercontig_1.2:1297319-1298095	+	3'UTR	1298009-1298066
GLRG_00813	Supercontig_1.2:1299120-1299218	+	5'UTR	no intron
GLRG_00813	Supercontig_1.2:1300461-1300695	+	3'UTR	no intron
GLRG_00814	Supercontig_1.2:1302981-1303119	+	5'UTR	no intron
GLRG_00814	Supercontig_1.2:1303942-1304167	+	3'UTR	no intron
GLRG_00815	Supercontig_1.2:1304959-1305040	-	3'UTR	no intron
GLRG_00815	Supercontig_1.2:1306630-1306876	-	5'UTR	no intron
GLRG_00818	Supercontig_1.2:1313510-1313589	-	3'UTR	no intron
GLRG_00818	Supercontig_1.2:1315575-1315590	-	5'UTR	no intron
GLRG_00819	Supercontig_1.2:1317390-1317402	+	5'UTR	no intron
GLRG_00819	Supercontig_1.2:1319359-1319595	+	3'UTR	no intron
GLRG_00820	Supercontig_1.2:1319828-1320030	-	3'UTR	no intron
GLRG_00820	Supercontig_1.2:1321416-1321482	-	5'UTR	no intron
GLRG_00824	Supercontig_1.2:1337758-1338054	+	5'UTR	no intron
GLRG_00824	Supercontig_1.2:1339120-1339345	+	3'UTR	no intron
GLRG_00825	Supercontig_1.2:1341656-1341816	+	5'UTR	no intron
GLRG_00825	Supercontig_1.2:1343517-1343714	+	3'UTR	no intron
GLRG_00828	Supercontig_1.2:1352096-1352332	-	3'UTR	no intron
GLRG_00828	Supercontig_1.2:1353908-1354002	-	5'UTR	no intron
GLRG_00829	Supercontig_1.2:1355025-1355207	-	3'UTR	no intron
GLRG_00829	Supercontig_1.2:1356251-1357233	-	5'UTR	1356448-1356510, 1356879-1356943
GLRG_00832	Supercontig_1.2:1365773-1366075	+	5'UTR	no intron
GLRG_00832	Supercontig_1.2:1367339-1367568	+	3'UTR	no intron
GLRG_00835	Supercontig_1.2:1380891-1380955	+	5'UTR	no intron
GLRG_00835	Supercontig_1.2:1382822-1383020	+	3'UTR	no intron
GLRG_00836	Supercontig_1.2:1385402-1385441	+	5'UTR	no intron
GLRG_00836	Supercontig_1.2:1386228-1386309	+	3'UTR	no intron
GLRG_00840	Supercontig_1.2:1394017-1394336	-	3'UTR	no intron
GLRG_00840	Supercontig_1.2:1397279-1398256	-	5'UTR	1397917-1397978
GLRG_00842	Supercontig_1.2:1408102-1408270	+	5'UTR	no intron
GLRG_00842	Supercontig_1.2:1409371-1409598	+	3'UTR	no intron
GLRG_00844	Supercontig_1.2:1411483-1411712	+	5'UTR	no intron
GLRG_00844	Supercontig_1.2:1412793-1413049	+	3'UTR	1412934-1413001
GLRG_00846	Supercontig_1.2:1417081-1417104	-	3'UTR	no intron
GLRG_00846	Supercontig_1.2:1417770-1418143	-	5'UTR	no intron
GLRG_00848	Supercontig_1.2:1424353-1424435	-	3'UTR	no intron
GLRG_00848	Supercontig_1.2:1425240-1425396	-	5'UTR	no intron
GLRG_00849	Supercontig_1.2:1427528-1427750	-	3'UTR	no intron
GLRG_00849	Supercontig_1.2:1428817-1428961	-	5'UTR	no intron
GLRG_00851	Supercontig_1.2:1431683-1431851	+	5'UTR	no intron
GLRG_00851	Supercontig_1.2:1432608-1432724	+	3'UTR	no intron
GLRG_00852	Supercontig_1.2:1433099-1433243	+	5'UTR	no intron
GLRG_00852	Supercontig_1.2:1435215-1435386	+	3'UTR	no intron
GLRG_00859	Supercontig_1.2:1449600-1450295	-	3'UTR	no intron
GLRG_00859	Supercontig_1.2:1451906-1452130	-	5'UTR	no intron
GLRG_00861	Supercontig_1.2:1454524-1454588	-	3'UTR	no intron
GLRG_00861	Supercontig_1.2:1455689-1455778	-	5'UTR	no intron
GLRG_00872	Supercontig_1.2:1481577-1481817	-	3'UTR	no intron
GLRG_00872	Supercontig_1.2:1483534-1483733	-	5'UTR	no intron
GLRG_00880	Supercontig_1.2:1498111-1498168	-	3'UTR	no intron
GLRG_00880	Supercontig_1.2:1499824-1500097	-	5'UTR	no intron
GLRG_00881	Supercontig_1.2:1500511-1500591	+	5'UTR	no intron
GLRG_00881	Supercontig_1.2:1502284-1502506	+	3'UTR	1502345-1502398
GLRG_00888	Supercontig_1.2:1515914-1516103	-	3'UTR	no intron
GLRG_00888	Supercontig_1.2:1516880-1517261	-	5'UTR	no intron
GLRG_00889	Supercontig_1.2:1517905-1518782	-	3'UTR	no intron
GLRG_00889	Supercontig_1.2:1519764-1520668	-	5'UTR	1520031-1520320
GLRG_00892	Supercontig_1.2:1529661-1529745	+	5'UTR	no intron
GLRG_00892	Supercontig_1.2:1530640-1531007	+	3'UTR	no intron
GLRG_00894	Supercontig_1.2:1534837-1535174	-	3'UTR	no intron
GLRG_00894	Supercontig_1.2:1535594-1535732	-	5'UTR	no intron
GLRG_00895	Supercontig_1.2:1536602-1536749	+	5'UTR	no intron
GLRG_00895	Supercontig_1.2:1537521-1537761	+	3'UTR	no intron
GLRG_00899	Supercontig_1.2:1544866-1545217	-	3'UTR	no intron
GLRG_00899	Supercontig_1.2:1545715-1545815	-	5'UTR	no intron
GLRG_00900	Supercontig_1.2:1546870-1547295	-	3'UTR	no intron
GLRG_00900	Supercontig_1.2:1549522-1549579	-	5'UTR	no intron
GLRG_00901	Supercontig_1.2:1550548-1550681	+	5'UTR	no intron
GLRG_00901	Supercontig_1.2:1551846-1552364	+	3'UTR	no intron
GLRG_00904	Supercontig_1.2:1562843-1562970	+	5'UTR	no intron
GLRG_00904	Supercontig_1.2:1564721-1564829	+	3'UTR	no intron
GLRG_00905	Supercontig_1.2:1566353-1566382	+	5'UTR	no intron
GLRG_00905	Supercontig_1.2:1566923-1567104	+	3'UTR	no intron
GLRG_00909	Supercontig_1.2:1576980-1577135	-	3'UTR	no intron
GLRG_00909	Supercontig_1.2:1580120-1580348	-	5'UTR	no intron
GLRG_00910	Supercontig_1.2:1582482-1582908	-	3'UTR	no intron
GLRG_00910	Supercontig_1.2:1584904-1584922	-	5'UTR	no intron
GLRG_00912	Supercontig_1.2:1588730-1588891	-	3'UTR	no intron
GLRG_00912	Supercontig_1.2:1589442-1589493	-	5'UTR	no intron
GLRG_00917	Supercontig_1.3:12074-12216	+	5'UTR	no intron
GLRG_00917	Supercontig_1.3:13157-13164	+	3'UTR	no intron
GLRG_00925	Supercontig_1.3:51973-52163	-	3'UTR	no intron
GLRG_00925	Supercontig_1.3:52433-52545	-	5'UTR	no intron
GLRG_00927	Supercontig_1.3:72270-72582	-	3'UTR	72499-72561
GLRG_00927	Supercontig_1.3:73857-74682	-	5'UTR	74204-74422
GLRG_00928	Supercontig_1.3:74960-75999	-	3'UTR	75654-75700, 75833-75891
GLRG_00928	Supercontig_1.3:77261-77278	-	5'UTR	no intron
GLRG_00929	Supercontig_1.3:77888-78202	-	3'UTR	no intron
GLRG_00929	Supercontig_1.3:79662-80048	-	5'UTR	no intron
GLRG_00932	Supercontig_1.3:87699-87925	-	3'UTR	no intron
GLRG_00932	Supercontig_1.3:89266-89470	-	5'UTR	no intron
GLRG_00934	Supercontig_1.3:101341-101490	+	5'UTR	no intron
GLRG_00934	Supercontig_1.3:103159-103344	+	3'UTR	no intron
GLRG_00935	Supercontig_1.3:104126-104295	-	3'UTR	no intron
GLRG_00935	Supercontig_1.3:105140-105276	-	5'UTR	no intron
GLRG_00939	Supercontig_1.3:112301-112586	-	3'UTR	no intron
GLRG_00939	Supercontig_1.3:114316-114836	-	5'UTR	114644-114704
GLRG_00943	Supercontig_1.3:133118-133228	+	5'UTR	no intron
GLRG_00943	Supercontig_1.3:133996-134238	+	3'UTR	no intron
GLRG_00944	Supercontig_1.3:134457-134676	-	3'UTR	no intron
GLRG_00944	Supercontig_1.3:136090-136215	-	5'UTR	no intron
GLRG_00945	Supercontig_1.3:141005-141324	+	5'UTR	no intron
GLRG_00945	Supercontig_1.3:142006-142109	+	3'UTR	no intron
GLRG_00958	Supercontig_1.3:177188-177266	+	5'UTR	no intron
GLRG_00958	Supercontig_1.3:178026-178132	+	3'UTR	no intron
GLRG_00963	Supercontig_1.3:191257-191445	+	5'UTR	no intron
GLRG_00963	Supercontig_1.3:193327-193478	+	3'UTR	no intron
GLRG_00964	Supercontig_1.3:193914-194111	-	3'UTR	no intron
GLRG_00964	Supercontig_1.3:195938-196465	-	5'UTR	no intron
GLRG_00965	Supercontig_1.3:198894-199044	+	5'UTR	no intron
GLRG_00965	Supercontig_1.3:199918-200562	+	3'UTR	no intron
GLRG_00970	Supercontig_1.3:211185-211233	-	3'UTR	no intron
GLRG_00970	Supercontig_1.3:212208-212330	-	5'UTR	no intron
GLRG_00974	Supercontig_1.3:222368-222507	-	3'UTR	no intron
GLRG_00974	Supercontig_1.3:223710-223711	-	5'UTR	no intron
GLRG_00975	Supercontig_1.3:225423-225503	+	5'UTR	no intron
GLRG_00975	Supercontig_1.3:226641-226733	+	3'UTR	no intron
GLRG_00977	Supercontig_1.3:229959-230094	+	5'UTR	no intron
GLRG_00977	Supercontig_1.3:231317-231471	+	3'UTR	no intron
GLRG_00978	Supercontig_1.3:231576-231878	-	3'UTR	no intron
GLRG_00978	Supercontig_1.3:233111-233389	-	5'UTR	233230-233296
GLRG_00979	Supercontig_1.3:236262-236533	+	5'UTR	236320-236522
GLRG_00979	Supercontig_1.3:237557-237722	+	3'UTR	no intron
GLRG_00982	Supercontig_1.3:241828-242011	-	3'UTR	no intron
GLRG_00982	Supercontig_1.3:242415-242689	-	5'UTR	242427-242657
GLRG_00983	Supercontig_1.3:243143-244036	-	3'UTR	no intron
GLRG_00983	Supercontig_1.3:245246-245426	-	5'UTR	no intron
GLRG_00991	Supercontig_1.3:275810-275927	-	3'UTR	no intron
GLRG_00991	Supercontig_1.3:277173-277314	-	5'UTR	no intron
GLRG_00993	Supercontig_1.3:281190-281502	-	3'UTR	no intron
GLRG_00993	Supercontig_1.3:283800-284410	-	5'UTR	283826-283917, 284227-284282
GLRG_00994	Supercontig_1.3:285395-285676	+	5'UTR	no intron
GLRG_00994	Supercontig_1.3:286253-286402	+	3'UTR	no intron
GLRG_00995	Supercontig_1.3:288451-288546	+	5'UTR	no intron
GLRG_00995	Supercontig_1.3:288994-289073	+	3'UTR	no intron
GLRG_00997	Supercontig_1.3:292771-292946	+	5'UTR	no intron
GLRG_00997	Supercontig_1.3:295196-295344	+	3'UTR	no intron
GLRG_00999	Supercontig_1.3:303418-304041	-	3'UTR	no intron
GLRG_00999	Supercontig_1.3:305241-305388	-	5'UTR	no intron
GLRG_01006	Supercontig_1.3:353722-353995	+	5'UTR	no intron
GLRG_01006	Supercontig_1.3:354590-354851	+	3'UTR	no intron
GLRG_01010	Supercontig_1.3:364494-364882	-	3'UTR	no intron
GLRG_01010	Supercontig_1.3:365677-365797	-	5'UTR	no intron
GLRG_01011	Supercontig_1.3:366414-366447	+	5'UTR	no intron
GLRG_01011	Supercontig_1.3:366975-367143	+	3'UTR	no intron
GLRG_01019	Supercontig_1.3:384442-384714	-	3'UTR	no intron
GLRG_01019	Supercontig_1.3:385428-385559	-	5'UTR	no intron
GLRG_01024	Supercontig_1.3:399170-399271	-	3'UTR	no intron
GLRG_01024	Supercontig_1.3:400273-400350	-	5'UTR	no intron
GLRG_01030	Supercontig_1.3:415381-415543	+	5'UTR	no intron
GLRG_01030	Supercontig_1.3:416711-416785	+	3'UTR	no intron
GLRG_01037	Supercontig_1.3:437607-437938	-	3'UTR	no intron
GLRG_01037	Supercontig_1.3:438408-438698	-	5'UTR	no intron
GLRG_01038	Supercontig_1.3:440160-440778	-	3'UTR	no intron
GLRG_01038	Supercontig_1.3:443926-444102	-	5'UTR	no intron
GLRG_01040	Supercontig_1.3:455963-456164	+	5'UTR	456038-456123
GLRG_01040	Supercontig_1.3:456829-456876	+	3'UTR	no intron
GLRG_01041	Supercontig_1.3:457273-457695	+	5'UTR	no intron
GLRG_01041	Supercontig_1.3:458324-459008	+	3'UTR	458482-458538
GLRG_01046	Supercontig_1.3:470428-470678	+	5'UTR	no intron
GLRG_01046	Supercontig_1.3:471402-471922	+	3'UTR	no intron
GLRG_01047	Supercontig_1.3:471936-472023	-	3'UTR	no intron
GLRG_01047	Supercontig_1.3:472960-473559	-	5'UTR	472975-473054, 473087-473158, 473210-473304
GLRG_01054	Supercontig_1.3:489925-490664	-	3'UTR	no intron
GLRG_01054	Supercontig_1.3:492446-492899	-	5'UTR	no intron
GLRG_01055	Supercontig_1.3:493558-493754	+	5'UTR	no intron
GLRG_01055	Supercontig_1.3:494613-494895	+	3'UTR	494769-494819
GLRG_01058	Supercontig_1.3:503078-503186	+	5'UTR	no intron
GLRG_01058	Supercontig_1.3:504091-504278	+	3'UTR	no intron
GLRG_01060	Supercontig_1.3:512004-512512	-	3'UTR	no intron
GLRG_01060	Supercontig_1.3:513796-514262	-	5'UTR	no intron
GLRG_01061	Supercontig_1.3:516015-516188	+	5'UTR	no intron
GLRG_01061	Supercontig_1.3:518296-518394	+	3'UTR	no intron
GLRG_01063	Supercontig_1.3:524401-524766	+	5'UTR	no intron
GLRG_01063	Supercontig_1.3:526150-526371	+	3'UTR	no intron
GLRG_01078	Supercontig_1.3:569797-570215	+	5'UTR	no intron
GLRG_01078	Supercontig_1.3:571654-571724	+	3'UTR	no intron
GLRG_01080	Supercontig_1.3:578492-578669	+	5'UTR	no intron
GLRG_01080	Supercontig_1.3:580334-580576	+	3'UTR	no intron
GLRG_01087	Supercontig_1.3:597237-597636	+	5'UTR	no intron
GLRG_01087	Supercontig_1.3:598958-599163	+	3'UTR	598965-599012
GLRG_01091	Supercontig_1.3:617311-617386	+	5'UTR	no intron
GLRG_01091	Supercontig_1.3:618332-618780	+	3'UTR	618438-618558
GLRG_01093	Supercontig_1.3:622131-622252	-	3'UTR	no intron
GLRG_01093	Supercontig_1.3:623018-623117	-	5'UTR	no intron
GLRG_01094	Supercontig_1.3:623302-623482	-	3'UTR	no intron
GLRG_01094	Supercontig_1.3:624622-624736	-	5'UTR	no intron
GLRG_01095	Supercontig_1.3:625100-625225	+	5'UTR	no intron
GLRG_01095	Supercontig_1.3:625673-625995	+	3'UTR	no intron
GLRG_01099	Supercontig_1.3:635817-636264	-	3'UTR	no intron
GLRG_01099	Supercontig_1.3:640411-640707	-	5'UTR	no intron
GLRG_01103	Supercontig_1.3:651897-652079	-	3'UTR	no intron
GLRG_01103	Supercontig_1.3:653739-653785	-	5'UTR	no intron
GLRG_01104	Supercontig_1.3:654725-654989	-	3'UTR	no intron
GLRG_01104	Supercontig_1.3:656790-656866	-	5'UTR	no intron
GLRG_01107	Supercontig_1.3:667558-667740	-	3'UTR	no intron
GLRG_01107	Supercontig_1.3:669591-669640	-	5'UTR	no intron
GLRG_01109	Supercontig_1.3:673508-673852	-	3'UTR	no intron
GLRG_01109	Supercontig_1.3:676341-676460	-	5'UTR	no intron
GLRG_01110	Supercontig_1.3:679447-679582	+	5'UTR	no intron
GLRG_01110	Supercontig_1.3:681096-681302	+	3'UTR	no intron
GLRG_01111	Supercontig_1.3:683063-683115	+	5'UTR	no intron
GLRG_01111	Supercontig_1.3:684138-684229	+	3'UTR	no intron
GLRG_01122	Supercontig_1.3:720933-721053	+	5'UTR	no intron
GLRG_01122	Supercontig_1.3:722861-723070	+	3'UTR	no intron
GLRG_01124	Supercontig_1.3:726697-726736	+	5'UTR	no intron
GLRG_01124	Supercontig_1.3:727884-728289	+	3'UTR	no intron
GLRG_01126	Supercontig_1.3:735044-735343	-	3'UTR	no intron
GLRG_01126	Supercontig_1.3:738355-738441	-	5'UTR	no intron
GLRG_01132	Supercontig_1.3:764058-764821	+	5'UTR	764161-764357, 764419-764503
GLRG_01132	Supercontig_1.3:767179-767506	+	3'UTR	no intron
GLRG_01138	Supercontig_1.3:782817-782879	+	5'UTR	no intron
GLRG_01138	Supercontig_1.3:785223-785371	+	3'UTR	no intron
GLRG_01143	Supercontig_1.3:799695-799998	-	3'UTR	no intron
GLRG_01143	Supercontig_1.3:801537-801628	-	5'UTR	no intron
GLRG_01144	Supercontig_1.3:805153-805306	-	3'UTR	no intron
GLRG_01144	Supercontig_1.3:806520-806562	-	5'UTR	no intron
GLRG_01145	Supercontig_1.3:809279-809839	-	3'UTR	no intron
GLRG_01145	Supercontig_1.3:812164-812721	-	5'UTR	no intron
GLRG_01150	Supercontig_1.3:823634-823818	-	3'UTR	no intron
GLRG_01150	Supercontig_1.3:826094-826307	-	5'UTR	826157-826268
GLRG_01153	Supercontig_1.3:833162-833807	-	3'UTR	no intron
GLRG_01153	Supercontig_1.3:834806-835089	-	5'UTR	no intron
GLRG_01154	Supercontig_1.3:835523-835761	-	3'UTR	no intron
GLRG_01154	Supercontig_1.3:837563-838197	-	5'UTR	no intron
GLRG_01159	Supercontig_1.3:847217-847383	-	3'UTR	no intron
GLRG_01159	Supercontig_1.3:851204-851333	-	5'UTR	no intron
GLRG_01172	Supercontig_1.3:901401-901940	-	3'UTR	no intron
GLRG_01172	Supercontig_1.3:903479-903492	-	5'UTR	no intron
GLRG_01173	Supercontig_1.3:907965-908706	+	5'UTR	no intron
GLRG_01173	Supercontig_1.3:910433-911403	+	3'UTR	no intron
GLRG_01175	Supercontig_1.3:917924-917943	+	5'UTR	no intron
GLRG_01175	Supercontig_1.3:919192-919405	+	3'UTR	no intron
GLRG_01180	Supercontig_1.3:932620-932708	+	5'UTR	no intron
GLRG_01180	Supercontig_1.3:933312-934023	+	3'UTR	933441-933511
GLRG_01187	Supercontig_1.3:943769-943832	+	5'UTR	no intron
GLRG_01187	Supercontig_1.3:945841-946126	+	3'UTR	no intron
GLRG_01192	Supercontig_1.3:963291-963373	+	5'UTR	no intron
GLRG_01192	Supercontig_1.3:964108-964378	+	3'UTR	no intron
GLRG_01193	Supercontig_1.3:978888-979164	+	5'UTR	no intron
GLRG_01193	Supercontig_1.3:979432-979524	+	3'UTR	no intron
GLRG_01198	Supercontig_1.3:1006030-1006078	+	5'UTR	no intron
GLRG_01198	Supercontig_1.3:1008170-1008458	+	3'UTR	no intron
GLRG_01201	Supercontig_1.3:1015312-1015387	+	5'UTR	no intron
GLRG_01201	Supercontig_1.3:1017093-1017285	+	3'UTR	no intron
GLRG_01202	Supercontig_1.3:1017843-1018001	+	5'UTR	1017934-1017985
GLRG_01202	Supercontig_1.3:1019391-1019676	+	3'UTR	no intron
GLRG_01203	Supercontig_1.3:1020931-1020950	+	5'UTR	no intron
GLRG_01203	Supercontig_1.3:1022800-1023012	+	3'UTR	no intron
GLRG_01204	Supercontig_1.3:1023346-1023792	-	3'UTR	no intron
GLRG_01204	Supercontig_1.3:1026962-1027005	-	5'UTR	no intron
GLRG_01205	Supercontig_1.3:1027639-1027792	+	5'UTR	no intron
GLRG_01205	Supercontig_1.3:1029679-1029903	+	3'UTR	no intron
GLRG_01206	Supercontig_1.3:1030598-1030697	+	5'UTR	no intron
GLRG_01206	Supercontig_1.3:1034366-1034416	+	3'UTR	no intron
GLRG_01207	Supercontig_1.3:1034891-1035235	-	3'UTR	no intron
GLRG_01207	Supercontig_1.3:1036078-1036208	-	5'UTR	no intron
GLRG_01210	Supercontig_1.3:1046774-1046967	-	3'UTR	no intron
GLRG_01210	Supercontig_1.3:1048093-1048288	-	5'UTR	no intron
GLRG_01211	Supercontig_1.3:1048529-1048882	-	3'UTR	no intron
GLRG_01211	Supercontig_1.3:1050889-1051111	-	5'UTR	no intron
GLRG_01213	Supercontig_1.3:1051644-1051946	+	5'UTR	no intron
GLRG_01213	Supercontig_1.3:1053822-1053894	+	3'UTR	no intron
GLRG_01215	Supercontig_1.3:1059505-1059878	-	3'UTR	no intron
GLRG_01215	Supercontig_1.3:1062044-1062847	-	5'UTR	1062223-1062498
GLRG_01216	Supercontig_1.3:1067288-1068041	-	3'UTR	no intron
GLRG_01216	Supercontig_1.3:1069960-1070038	-	5'UTR	no intron
GLRG_01219	Supercontig_1.3:1076849-1077188	-	3'UTR	no intron
GLRG_01219	Supercontig_1.3:1078018-1079162	-	5'UTR	no intron
GLRG_01220	Supercontig_1.3:1079609-1080095	+	5'UTR	no intron
GLRG_01220	Supercontig_1.3:1081920-1083203	+	3'UTR	1082366-1082429
GLRG_01221	Supercontig_1.3:1084016-1084135	+	5'UTR	no intron
GLRG_01221	Supercontig_1.3:1085151-1085553	+	3'UTR	no intron
GLRG_01222	Supercontig_1.3:1085767-1085879	+	5'UTR	no intron
GLRG_01222	Supercontig_1.3:1088080-1088421	+	3'UTR	no intron
GLRG_01225	Supercontig_1.3:1094377-1094716	+	5'UTR	no intron
GLRG_01225	Supercontig_1.3:1097643-1097909	+	3'UTR	no intron
GLRG_01229	Supercontig_1.3:1105252-1105828	+	5'UTR	1105387-1105782
GLRG_01229	Supercontig_1.3:1108020-1108204	+	3'UTR	no intron
GLRG_01233	Supercontig_1.3:1128297-1128368	+	5'UTR	no intron
GLRG_01233	Supercontig_1.3:1128873-1129351	+	3'UTR	no intron
GLRG_01234	Supercontig_1.3:1131930-1132101	+	5'UTR	no intron
GLRG_01234	Supercontig_1.3:1135045-1135410	+	3'UTR	no intron
GLRG_01269	Supercontig_1.3:1287782-1288482	-	3'UTR	no intron
GLRG_01269	Supercontig_1.3:1289344-1289539	-	5'UTR	no intron
GLRG_01272	Supercontig_1.3:1299602-1300663	-	3'UTR	1299752-1299828, 1300188-1300244
GLRG_01272	Supercontig_1.3:1302052-1302388	-	5'UTR	no intron
GLRG_01273	Supercontig_1.3:1303399-1303860	-	3'UTR	no intron
GLRG_01273	Supercontig_1.3:1304857-1305016	-	5'UTR	no intron
GLRG_01274	Supercontig_1.3:1305362-1305637	-	3'UTR	no intron
GLRG_01274	Supercontig_1.3:1308034-1308147	-	5'UTR	no intron
GLRG_01275	Supercontig_1.3:1308384-1308949	-	3'UTR	1308559-1308612
GLRG_01275	Supercontig_1.3:1310378-1310915	-	5'UTR	1310704-1310757
GLRG_01281	Supercontig_1.3:1320625-1320836	+	5'UTR	no intron
GLRG_01281	Supercontig_1.3:1323595-1323760	+	3'UTR	no intron
GLRG_01282	Supercontig_1.3:1323911-1324047	+	5'UTR	no intron
GLRG_01282	Supercontig_1.3:1325130-1325456	+	3'UTR	1325176-1325233
GLRG_01284	Supercontig_1.3:1327517-1327842	-	3'UTR	no intron
GLRG_01284	Supercontig_1.3:1328286-1328375	-	5'UTR	no intron
GLRG_01290	Supercontig_1.3:1342478-1343083	+	5'UTR	1342643-1342713
GLRG_01290	Supercontig_1.3:1344339-1344600	+	3'UTR	no intron
GLRG_01291	Supercontig_1.3:1344831-1345062	-	3'UTR	no intron
GLRG_01291	Supercontig_1.3:1347375-1347569	-	5'UTR	1347398-1347454
GLRG_01292	Supercontig_1.3:1348083-1348096	-	3'UTR	no intron
GLRG_01292	Supercontig_1.3:1348687-1348767	-	5'UTR	no intron
GLRG_01295	Supercontig_1.3:1358818-1359094	+	5'UTR	no intron
GLRG_01295	Supercontig_1.3:1363076-1363377	+	3'UTR	no intron
GLRG_01296	Supercontig_1.3:1363738-1364031	+	5'UTR	no intron
GLRG_01296	Supercontig_1.3:1365366-1365524	+	3'UTR	no intron
GLRG_01297	Supercontig_1.3:1366032-1366039	+	5'UTR	no intron
GLRG_01297	Supercontig_1.3:1367958-1368304	+	3'UTR	no intron
GLRG_01303	Supercontig_1.3:1386123-1386478	+	5'UTR	no intron
GLRG_01303	Supercontig_1.3:1387952-1388258	+	3'UTR	no intron
GLRG_01304	Supercontig_1.3:1388606-1388837	+	5'UTR	no intron
GLRG_01304	Supercontig_1.3:1390163-1390712	+	3'UTR	no intron
GLRG_01306	Supercontig_1.3:1401650-1402604	-	3'UTR	1401917-1402051
GLRG_01306	Supercontig_1.3:1403498-1403910	-	5'UTR	no intron
GLRG_01309	Supercontig_1.3:1426146-1427070	-	3'UTR	no intron
GLRG_01309	Supercontig_1.3:1427829-1427987	-	5'UTR	no intron
GLRG_01310	Supercontig_1.3:1428305-1428790	-	3'UTR	1428684-1428742
GLRG_01310	Supercontig_1.3:1431444-1431603	-	5'UTR	no intron
GLRG_01311	Supercontig_1.4:12217-12322	-	3'UTR	no intron
GLRG_01311	Supercontig_1.4:14924-15077	-	5'UTR	no intron
GLRG_01312	Supercontig_1.4:17157-17203	+	5'UTR	no intron
GLRG_01312	Supercontig_1.4:18386-18467	+	3'UTR	no intron
GLRG_01313	Supercontig_1.4:19778-19838	+	5'UTR	no intron
GLRG_01313	Supercontig_1.4:21408-21487	+	3'UTR	no intron
GLRG_01314	Supercontig_1.4:30348-30988	+	5'UTR	no intron
GLRG_01314	Supercontig_1.4:31898-32788	+	3'UTR	no intron
GLRG_01315	Supercontig_1.4:33345-33662	+	5'UTR	no intron
GLRG_01315	Supercontig_1.4:35054-35413	+	3'UTR	35227-35283
GLRG_01316	Supercontig_1.4:35984-36158	-	3'UTR	no intron
GLRG_01316	Supercontig_1.4:37357-38028	-	5'UTR	no intron
GLRG_01317	Supercontig_1.4:44754-44848	+	5'UTR	no intron
GLRG_01317	Supercontig_1.4:46364-46672	+	3'UTR	no intron
GLRG_01319	Supercontig_1.4:53515-53817	-	3'UTR	no intron
GLRG_01319	Supercontig_1.4:54618-54849	-	5'UTR	no intron
GLRG_01324	Supercontig_1.4:66522-66834	+	5'UTR	no intron
GLRG_01324	Supercontig_1.4:68541-68756	+	3'UTR	no intron
GLRG_01327	Supercontig_1.4:72217-72512	-	3'UTR	no intron
GLRG_01327	Supercontig_1.4:74090-74431	-	5'UTR	74098-74317
GLRG_01336	Supercontig_1.4:97243-97336	+	5'UTR	no intron
GLRG_01336	Supercontig_1.4:98168-98604	+	3'UTR	no intron
GLRG_01337	Supercontig_1.4:101277-102341	+	5'UTR	101371-101601
GLRG_01337	Supercontig_1.4:103456-103952	+	3'UTR	no intron
GLRG_01338	Supercontig_1.4:104287-104527	+	5'UTR	no intron
GLRG_01338	Supercontig_1.4:106598-107021	+	3'UTR	no intron
GLRG_01339	Supercontig_1.4:107491-107743	+	5'UTR	no intron
GLRG_01339	Supercontig_1.4:110053-110261	+	3'UTR	no intron
GLRG_01342	Supercontig_1.4:115813-116268	-	3'UTR	no intron
GLRG_01342	Supercontig_1.4:119264-119530	-	5'UTR	119290-119356
GLRG_01346	Supercontig_1.4:132212-132529	-	3'UTR	no intron
GLRG_01346	Supercontig_1.4:135963-136175	-	5'UTR	no intron
GLRG_01351	Supercontig_1.4:153070-153148	+	5'UTR	no intron
GLRG_01351	Supercontig_1.4:154785-155061	+	3'UTR	no intron
GLRG_01352	Supercontig_1.4:155561-155881	+	5'UTR	no intron
GLRG_01352	Supercontig_1.4:158154-158480	+	3'UTR	no intron
GLRG_01356	Supercontig_1.4:182062-182102	+	5'UTR	no intron
GLRG_01356	Supercontig_1.4:183436-183586	+	3'UTR	no intron
GLRG_01357	Supercontig_1.4:184656-185156	+	5'UTR	no intron
GLRG_01357	Supercontig_1.4:187072-187596	+	3'UTR	187259-187364
GLRG_01359	Supercontig_1.4:192431-192660	+	5'UTR	no intron
GLRG_01359	Supercontig_1.4:194036-194412	+	3'UTR	no intron
GLRG_01360	Supercontig_1.4:195280-195493	+	5'UTR	no intron
GLRG_01360	Supercontig_1.4:198165-198613	+	3'UTR	no intron
GLRG_01365	Supercontig_1.4:213543-213708	+	5'UTR	no intron
GLRG_01365	Supercontig_1.4:215011-215155	+	3'UTR	no intron
GLRG_01368	Supercontig_1.4:221777-221924	-	3'UTR	no intron
GLRG_01368	Supercontig_1.4:224235-224320	-	5'UTR	no intron
GLRG_01369	Supercontig_1.4:224582-224905	+	5'UTR	no intron
GLRG_01369	Supercontig_1.4:225669-226004	+	3'UTR	225786-225840
GLRG_01370	Supercontig_1.4:226246-226407	+	5'UTR	no intron
GLRG_01370	Supercontig_1.4:227719-228066	+	3'UTR	no intron
GLRG_01371	Supercontig_1.4:228373-228470	+	5'UTR	no intron
GLRG_01371	Supercontig_1.4:229771-229960	+	3'UTR	no intron
GLRG_01374	Supercontig_1.4:234551-234664	+	5'UTR	no intron
GLRG_01374	Supercontig_1.4:236446-236685	+	3'UTR	no intron
GLRG_01375	Supercontig_1.4:238003-238347	-	3'UTR	no intron
GLRG_01375	Supercontig_1.4:240022-240300	-	5'UTR	no intron
GLRG_01376	Supercontig_1.4:242814-243294	-	3'UTR	242940-242994
GLRG_01376	Supercontig_1.4:243678-243782	-	5'UTR	no intron
GLRG_01383	Supercontig_1.4:257397-257519	-	3'UTR	no intron
GLRG_01383	Supercontig_1.4:258145-258290	-	5'UTR	no intron
GLRG_01384	Supercontig_1.4:258508-258738	+	5'UTR	no intron
GLRG_01384	Supercontig_1.4:260941-261105	+	3'UTR	no intron
GLRG_01385	Supercontig_1.4:261845-262595	+	5'UTR	no intron
GLRG_01385	Supercontig_1.4:263667-264038	+	3'UTR	no intron
GLRG_01386	Supercontig_1.4:264564-265161	-	3'UTR	264650-264735
GLRG_01386	Supercontig_1.4:265933-266578	-	5'UTR	265985-266186
GLRG_01387	Supercontig_1.4:266642-267506	+	5'UTR	266929-267340, 267397-267469
GLRG_01387	Supercontig_1.4:270320-270581	+	3'UTR	no intron
GLRG_01391	Supercontig_1.4:280785-281231	-	3'UTR	no intron
GLRG_01391	Supercontig_1.4:284877-285220	-	5'UTR	no intron
GLRG_01392	Supercontig_1.4:288413-288660	+	5'UTR	no intron
GLRG_01392	Supercontig_1.4:292871-293386	+	3'UTR	293003-293054
GLRG_01393	Supercontig_1.4:308193-308715	+	5'UTR	no intron
GLRG_01393	Supercontig_1.4:312930-313825	+	3'UTR	no intron
GLRG_01394	Supercontig_1.4:323699-324560	+	5'UTR	323901-324110
GLRG_01394	Supercontig_1.4:326481-326953	+	3'UTR	no intron
GLRG_01395	Supercontig_1.4:327713-328016	-	3'UTR	no intron
GLRG_01395	Supercontig_1.4:330739-330776	-	5'UTR	no intron
GLRG_01396	Supercontig_1.4:331284-331460	+	5'UTR	no intron
GLRG_01396	Supercontig_1.4:334522-334810	+	3'UTR	no intron
GLRG_01402	Supercontig_1.4:350668-351090	-	3'UTR	no intron
GLRG_01402	Supercontig_1.4:353075-353416	-	5'UTR	353206-353269
GLRG_01403	Supercontig_1.4:354474-354748	+	5'UTR	no intron
GLRG_01403	Supercontig_1.4:358074-358209	+	3'UTR	no intron
GLRG_01404	Supercontig_1.4:358401-358477	+	5'UTR	no intron
GLRG_01404	Supercontig_1.4:360987-361345	+	3'UTR	no intron
GLRG_01409	Supercontig_1.4:371135-371270	-	3'UTR	no intron
GLRG_01409	Supercontig_1.4:373734-374076	-	5'UTR	373802-373991
GLRG_01412	Supercontig_1.4:380232-380356	+	5'UTR	no intron
GLRG_01412	Supercontig_1.4:381962-382119	+	3'UTR	no intron
GLRG_01418	Supercontig_1.4:398162-398649	-	3'UTR	no intron
GLRG_01418	Supercontig_1.4:399485-399965	-	5'UTR	399583-399820, 399854-399925
GLRG_01423	Supercontig_1.4:408963-409206	-	3'UTR	no intron
GLRG_01423	Supercontig_1.4:410919-410924	-	5'UTR	no intron
GLRG_01424	Supercontig_1.4:413998-414200	-	3'UTR	no intron
GLRG_01424	Supercontig_1.4:415469-415624	-	5'UTR	no intron
GLRG_01425	Supercontig_1.4:416249-417122	-	3'UTR	no intron
GLRG_01425	Supercontig_1.4:418428-418784	-	5'UTR	no intron
GLRG_01426	Supercontig_1.4:419541-419738	-	3'UTR	no intron
GLRG_01426	Supercontig_1.4:420790-420968	-	5'UTR	no intron
GLRG_01427	Supercontig_1.4:422004-422197	-	3'UTR	no intron
GLRG_01427	Supercontig_1.4:424568-424607	-	5'UTR	no intron
GLRG_01428	Supercontig_1.4:426299-426417	+	5'UTR	no intron
GLRG_01428	Supercontig_1.4:427894-428635	+	3'UTR	no intron
GLRG_01429	Supercontig_1.4:429633-430179	+	5'UTR	no intron
GLRG_01429	Supercontig_1.4:431278-431531	+	3'UTR	no intron
GLRG_01432	Supercontig_1.4:436895-437068	-	3'UTR	no intron
GLRG_01432	Supercontig_1.4:439097-439533	-	5'UTR	no intron
GLRG_01433	Supercontig_1.4:441739-442058	+	5'UTR	no intron
GLRG_01433	Supercontig_1.4:445821-446389	+	3'UTR	no intron
GLRG_01434	Supercontig_1.4:450606-451145	+	5'UTR	no intron
GLRG_01434	Supercontig_1.4:453339-453718	+	3'UTR	no intron
GLRG_01436	Supercontig_1.4:456240-456703	-	3'UTR	no intron
GLRG_01436	Supercontig_1.4:458479-458660	-	5'UTR	no intron
GLRG_01437	Supercontig_1.4:459055-459336	-	3'UTR	no intron
GLRG_01437	Supercontig_1.4:461388-461627	-	5'UTR	no intron
GLRG_01440	Supercontig_1.4:468791-468877	-	3'UTR	no intron
GLRG_01440	Supercontig_1.4:470169-470318	-	5'UTR	no intron
GLRG_01443	Supercontig_1.4:473674-473986	+	5'UTR	no intron
GLRG_01443	Supercontig_1.4:474971-475041	+	3'UTR	no intron
GLRG_01446	Supercontig_1.4:477913-478038	+	5'UTR	no intron
GLRG_01446	Supercontig_1.4:480409-480494	+	3'UTR	no intron
GLRG_01448	Supercontig_1.4:488579-489441	-	3'UTR	no intron
GLRG_01448	Supercontig_1.4:491684-491903	-	5'UTR	no intron
GLRG_01451	Supercontig_1.4:509512-509716	-	3'UTR	no intron
GLRG_01451	Supercontig_1.4:510916-511456	-	5'UTR	no intron
GLRG_01454	Supercontig_1.4:516838-517869	-	3'UTR	no intron
GLRG_01454	Supercontig_1.4:519532-519559	-	5'UTR	no intron
GLRG_01457	Supercontig_1.4:525614-526139	-	3'UTR	no intron
GLRG_01457	Supercontig_1.4:526714-526922	-	5'UTR	no intron
GLRG_01460	Supercontig_1.4:548028-548631	+	5'UTR	548559-548621
GLRG_01460	Supercontig_1.4:550550-551637	+	3'UTR	no intron
GLRG_01461	Supercontig_1.4:555832-556191	+	5'UTR	no intron
GLRG_01461	Supercontig_1.4:558682-558708	+	3'UTR	no intron
GLRG_01462	Supercontig_1.4:560071-560207	+	5'UTR	no intron
GLRG_01462	Supercontig_1.4:561567-562042	+	3'UTR	no intron
GLRG_01464	Supercontig_1.4:570075-570727	+	5'UTR	no intron
GLRG_01464	Supercontig_1.4:572918-573545	+	3'UTR	no intron
GLRG_01469	Supercontig_1.4:587683-587994	-	3'UTR	no intron
GLRG_01469	Supercontig_1.4:589529-589654	-	5'UTR	no intron
GLRG_01472	Supercontig_1.4:593904-594561	-	3'UTR	no intron
GLRG_01472	Supercontig_1.4:597192-597994	-	5'UTR	no intron
GLRG_01473	Supercontig_1.4:604764-604870	+	5'UTR	no intron
GLRG_01473	Supercontig_1.4:605352-605888	+	3'UTR	605560-605670
GLRG_01476	Supercontig_1.4:616500-616602	-	3'UTR	no intron
GLRG_01476	Supercontig_1.4:617889-618215	-	5'UTR	no intron
GLRG_01480	Supercontig_1.4:628912-629456	-	3'UTR	no intron
GLRG_01480	Supercontig_1.4:632838-632898	-	5'UTR	no intron
GLRG_01481	Supercontig_1.4:635412-635628	-	3'UTR	no intron
GLRG_01481	Supercontig_1.4:637268-637518	-	5'UTR	no intron
GLRG_01488	Supercontig_1.4:658115-658328	+	5'UTR	no intron
GLRG_01488	Supercontig_1.4:660426-660968	+	3'UTR	no intron
GLRG_01489	Supercontig_1.4:661213-661226	+	5'UTR	no intron
GLRG_01489	Supercontig_1.4:663672-663785	+	3'UTR	no intron
GLRG_01491	Supercontig_1.4:666165-666459	-	3'UTR	no intron
GLRG_01491	Supercontig_1.4:667333-667445	-	5'UTR	no intron
GLRG_01494	Supercontig_1.4:676057-676185	-	3'UTR	no intron
GLRG_01494	Supercontig_1.4:677782-677844	-	5'UTR	no intron
GLRG_01499	Supercontig_1.4:685334-685495	-	3'UTR	no intron
GLRG_01499	Supercontig_1.4:688281-688301	-	5'UTR	no intron
GLRG_01500	Supercontig_1.4:688513-688597	+	5'UTR	no intron
GLRG_01500	Supercontig_1.4:689662-690136	+	3'UTR	no intron
GLRG_01501	Supercontig_1.4:692403-692467	+	5'UTR	no intron
GLRG_01501	Supercontig_1.4:695023-695379	+	3'UTR	no intron
GLRG_01504	Supercontig_1.4:703272-703660	-	3'UTR	no intron
GLRG_01504	Supercontig_1.4:704617-704980	-	5'UTR	no intron
GLRG_01511	Supercontig_1.4:723322-723571	+	5'UTR	no intron
GLRG_01511	Supercontig_1.4:724811-725351	+	3'UTR	no intron
GLRG_01512	Supercontig_1.4:725702-726107	-	3'UTR	no intron
GLRG_01512	Supercontig_1.4:727007-727484	-	5'UTR	727075-727317
GLRG_01513	Supercontig_1.4:729802-730845	-	3'UTR	no intron
GLRG_01513	Supercontig_1.4:732033-732249	-	5'UTR	no intron
GLRG_01521	Supercontig_1.4:752521-752765	+	5'UTR	no intron
GLRG_01521	Supercontig_1.4:754854-755182	+	3'UTR	no intron
GLRG_01522	Supercontig_1.4:755685-755917	+	5'UTR	755832-755915
GLRG_01522	Supercontig_1.4:756859-757043	+	3'UTR	no intron
GLRG_01525	Supercontig_1.4:760735-761026	-	3'UTR	no intron
GLRG_01525	Supercontig_1.4:762063-762651	-	5'UTR	no intron
GLRG_01528	Supercontig_1.4:770999-771270	+	5'UTR	no intron
GLRG_01528	Supercontig_1.4:772109-772713	+	3'UTR	no intron
GLRG_01534	Supercontig_1.4:801328-801693	+	5'UTR	no intron
GLRG_01534	Supercontig_1.4:803287-803636	+	3'UTR	no intron
GLRG_01541	Supercontig_1.4:818494-818616	+	5'UTR	no intron
GLRG_01541	Supercontig_1.4:819861-820102	+	3'UTR	no intron
GLRG_01547	Supercontig_1.4:847596-847828	+	5'UTR	no intron
GLRG_01547	Supercontig_1.4:849016-849407	+	3'UTR	no intron
GLRG_01549	Supercontig_1.4:852954-853027	-	3'UTR	no intron
GLRG_01549	Supercontig_1.4:854503-854582	-	5'UTR	no intron
GLRG_01552	Supercontig_1.4:860273-860331	-	3'UTR	no intron
GLRG_01552	Supercontig_1.4:862622-863179	-	5'UTR	no intron
GLRG_01553	Supercontig_1.4:863954-864222	-	3'UTR	no intron
GLRG_01553	Supercontig_1.4:865983-866176	-	5'UTR	no intron
GLRG_01555	Supercontig_1.4:871610-871856	-	3'UTR	no intron
GLRG_01555	Supercontig_1.4:872317-872422	-	5'UTR	no intron
GLRG_01558	Supercontig_1.4:878399-878483	-	3'UTR	no intron
GLRG_01558	Supercontig_1.4:880040-880180	-	5'UTR	no intron
GLRG_01559	Supercontig_1.4:880416-880488	-	3'UTR	no intron
GLRG_01559	Supercontig_1.4:881717-881811	-	5'UTR	no intron
GLRG_01561	Supercontig_1.4:886261-886621	+	5'UTR	no intron
GLRG_01561	Supercontig_1.4:888191-888583	+	3'UTR	no intron
GLRG_01562	Supercontig_1.4:893738-893964	+	5'UTR	893793-893918
GLRG_01562	Supercontig_1.4:895402-895812	+	3'UTR	no intron
GLRG_01563	Supercontig_1.4:896487-896588	+	5'UTR	no intron
GLRG_01563	Supercontig_1.4:897470-897838	+	3'UTR	no intron
GLRG_01567	Supercontig_1.4:911043-911218	-	3'UTR	no intron
GLRG_01567	Supercontig_1.4:911659-911959	-	5'UTR	911668-911761, 911859-911908
GLRG_01577	Supercontig_1.4:936855-936960	-	3'UTR	no intron
GLRG_01577	Supercontig_1.4:937620-937959	-	5'UTR	no intron
GLRG_01579	Supercontig_1.4:941246-941373	+	5'UTR	no intron
GLRG_01579	Supercontig_1.4:943738-943967	+	3'UTR	no intron
GLRG_01582	Supercontig_1.4:952560-952568	+	5'UTR	no intron
GLRG_01582	Supercontig_1.4:954645-954653	+	3'UTR	no intron
GLRG_01583	Supercontig_1.4:955594-955640	-	3'UTR	no intron
GLRG_01583	Supercontig_1.4:956881-956990	-	5'UTR	no intron
GLRG_01584	Supercontig_1.4:959457-959976	+	5'UTR	959608-959969
GLRG_01584	Supercontig_1.4:961660-961949	+	3'UTR	no intron
GLRG_01585	Supercontig_1.4:962313-962475	+	5'UTR	no intron
GLRG_01585	Supercontig_1.4:964763-964990	+	3'UTR	no intron
GLRG_01586	Supercontig_1.4:966285-966617	+	5'UTR	no intron
GLRG_01586	Supercontig_1.4:969205-969676	+	3'UTR	no intron
GLRG_01589	Supercontig_1.4:973463-973733	-	3'UTR	no intron
GLRG_01589	Supercontig_1.4:974136-974289	-	5'UTR	no intron
GLRG_01590	Supercontig_1.4:974535-974699	+	5'UTR	no intron
GLRG_01590	Supercontig_1.4:976235-977538	+	3'UTR	976706-976778, 977178-977237, 977448-977503
GLRG_01591	Supercontig_1.4:977953-978341	+	5'UTR	no intron
GLRG_01591	Supercontig_1.4:979672-980482	+	3'UTR	no intron
GLRG_01595	Supercontig_1.4:989251-990099	-	3'UTR	no intron
GLRG_01595	Supercontig_1.4:991325-991526	-	5'UTR	no intron
GLRG_01598	Supercontig_1.4:994572-995271	-	3'UTR	no intron
GLRG_01598	Supercontig_1.4:995972-996404	-	5'UTR	no intron
GLRG_01599	Supercontig_1.4:997374-997693	+	5'UTR	no intron
GLRG_01599	Supercontig_1.4:998412-998935	+	3'UTR	no intron
GLRG_01602	Supercontig_1.4:1005318-1005490	+	5'UTR	no intron
GLRG_01602	Supercontig_1.4:1006361-1006921	+	3'UTR	1006696-1006754
GLRG_01603	Supercontig_1.4:1008376-1008767	+	5'UTR	1008406-1008704
GLRG_01603	Supercontig_1.4:1009093-1009307	+	3'UTR	no intron
GLRG_01604	Supercontig_1.4:1012987-1013022	-	3'UTR	no intron
GLRG_01604	Supercontig_1.4:1015548-1015846	-	5'UTR	no intron
GLRG_01605	Supercontig_1.4:1016253-1016341	+	5'UTR	no intron
GLRG_01605	Supercontig_1.4:1018220-1018431	+	3'UTR	no intron
GLRG_01606	Supercontig_1.4:1020344-1021176	+	5'UTR	no intron
GLRG_01606	Supercontig_1.4:1023557-1024681	+	3'UTR	no intron
GLRG_01611	Supercontig_1.4:1034792-1034856	-	3'UTR	no intron
GLRG_01611	Supercontig_1.4:1035951-1036100	-	5'UTR	no intron
GLRG_01612	Supercontig_1.4:1036516-1036710	-	3'UTR	no intron
GLRG_01612	Supercontig_1.4:1038424-1038522	-	5'UTR	no intron
GLRG_01614	Supercontig_1.4:1048424-1049388	-	3'UTR	no intron
GLRG_01614	Supercontig_1.4:1052300-1052898	-	5'UTR	1052642-1052796
GLRG_01615	Supercontig_1.4:1056497-1058153	-	3'UTR	1056875-1056945
GLRG_01615	Supercontig_1.4:1059398-1059514	-	5'UTR	no intron
GLRG_01616	Supercontig_1.4:1064234-1064465	-	3'UTR	no intron
GLRG_01616	Supercontig_1.4:1068172-1068302	-	5'UTR	no intron
GLRG_01619	Supercontig_1.4:1071525-1071750	-	3'UTR	no intron
GLRG_01619	Supercontig_1.4:1072912-1073031	-	5'UTR	no intron
GLRG_01620	Supercontig_1.4:1073252-1073378	+	5'UTR	no intron
GLRG_01620	Supercontig_1.4:1074906-1075292	+	3'UTR	1075024-1075071
GLRG_01623	Supercontig_1.4:1082056-1082446	+	5'UTR	1082367-1082425
GLRG_01623	Supercontig_1.4:1085057-1085369	+	3'UTR	no intron
GLRG_01624	Supercontig_1.4:1085913-1086109	-	3'UTR	no intron
GLRG_01624	Supercontig_1.4:1086878-1087064	-	5'UTR	no intron
GLRG_01625	Supercontig_1.4:1087543-1088347	+	5'UTR	1087716-1088333
GLRG_01625	Supercontig_1.4:1089161-1089822	+	3'UTR	no intron
GLRG_01626	Supercontig_1.4:1090058-1090311	-	3'UTR	no intron
GLRG_01626	Supercontig_1.4:1092669-1092784	-	5'UTR	no intron
GLRG_01629	Supercontig_1.4:1103928-1104172	+	5'UTR	no intron
GLRG_01629	Supercontig_1.4:1104952-1105469	+	3'UTR	no intron
GLRG_01630	Supercontig_1.4:1105968-1106287	-	3'UTR	no intron
GLRG_01630	Supercontig_1.4:1107909-1107991	-	5'UTR	no intron
GLRG_01635	Supercontig_1.4:1116565-1117339	-	3'UTR	no intron
GLRG_01635	Supercontig_1.4:1118319-1118459	-	5'UTR	1118326-1118388
GLRG_01636	Supercontig_1.4:1119767-1120059	+	5'UTR	1119821-1119877, 1119903-1120045
GLRG_01636	Supercontig_1.4:1122198-1122510	+	3'UTR	no intron
GLRG_01640	Supercontig_1.4:1128809-1129142	-	3'UTR	no intron
GLRG_01640	Supercontig_1.4:1132656-1133148	-	5'UTR	1132743-1132805, 1132922-1133010
GLRG_01641	Supercontig_1.4:1133357-1133420	+	5'UTR	no intron
GLRG_01641	Supercontig_1.4:1134348-1134857	+	3'UTR	no intron
GLRG_01642	Supercontig_1.4:1135110-1135525	-	3'UTR	no intron
GLRG_01642	Supercontig_1.4:1136724-1136886	-	5'UTR	no intron
GLRG_01645	Supercontig_1.4:1144086-1144198	+	5'UTR	no intron
GLRG_01645	Supercontig_1.4:1144979-1145188	+	3'UTR	no intron
GLRG_01648	Supercontig_1.4:1149853-1150176	-	3'UTR	no intron
GLRG_01648	Supercontig_1.4:1152387-1152795	-	5'UTR	no intron
GLRG_01651	Supercontig_1.4:1162456-1162777	-	3'UTR	1162655-1162714
GLRG_01651	Supercontig_1.4:1163351-1163873	-	5'UTR	no intron
GLRG_01652	Supercontig_1.4:1165166-1165505	-	3'UTR	no intron
GLRG_01652	Supercontig_1.4:1166667-1167549	-	5'UTR	no intron
GLRG_01653	Supercontig_1.4:1172318-1172867	-	3'UTR	no intron
GLRG_01653	Supercontig_1.4:1174339-1174836	-	5'UTR	1174358-1174518
GLRG_01654	Supercontig_1.4:1177708-1178071	+	5'UTR	no intron
GLRG_01654	Supercontig_1.4:1181168-1181373	+	3'UTR	no intron
GLRG_01658	Supercontig_1.4:1192741-1193591	-	3'UTR	1192968-1193034
GLRG_01658	Supercontig_1.4:1194323-1194541	-	5'UTR	no intron
GLRG_01661	Supercontig_1.4:1200749-1200891	-	3'UTR	no intron
GLRG_01661	Supercontig_1.4:1201452-1201698	-	5'UTR	no intron
GLRG_01662	Supercontig_1.4:1202182-1202336	-	3'UTR	no intron
GLRG_01662	Supercontig_1.4:1204764-1204981	-	5'UTR	no intron
GLRG_01666	Supercontig_1.4:1224838-1225181	+	5'UTR	1224989-1225063
GLRG_01666	Supercontig_1.4:1227306-1227385	+	3'UTR	no intron
GLRG_01667	Supercontig_1.4:1232478-1232754	+	5'UTR	no intron
GLRG_01667	Supercontig_1.4:1234011-1234564	+	3'UTR	no intron
GLRG_01668	Supercontig_1.4:1234849-1235164	-	3'UTR	no intron
GLRG_01668	Supercontig_1.4:1236728-1237121	-	5'UTR	no intron
GLRG_01669	Supercontig_1.4:1238469-1238886	+	5'UTR	no intron
GLRG_01669	Supercontig_1.4:1239529-1240031	+	3'UTR	no intron
GLRG_01670	Supercontig_1.4:1240265-1240382	+	5'UTR	no intron
GLRG_01670	Supercontig_1.4:1242658-1242839	+	3'UTR	no intron
GLRG_01673	Supercontig_1.4:1248977-1249259	+	5'UTR	no intron
GLRG_01673	Supercontig_1.4:1252323-1252755	+	3'UTR	no intron
GLRG_01674	Supercontig_1.4:1253718-1254079	-	3'UTR	no intron
GLRG_01674	Supercontig_1.4:1255276-1255634	-	5'UTR	no intron
GLRG_01678	Supercontig_1.4:1263984-1264099	-	3'UTR	no intron
GLRG_01678	Supercontig_1.4:1265971-1266349	-	5'UTR	no intron
GLRG_01679	Supercontig_1.4:1269249-1269513	+	5'UTR	1269318-1269369
GLRG_01679	Supercontig_1.4:1271074-1271526	+	3'UTR	no intron
GLRG_01682	Supercontig_1.4:1278960-1279258	-	3'UTR	no intron
GLRG_01682	Supercontig_1.4:1281266-1281399	-	5'UTR	no intron
GLRG_01683	Supercontig_1.4:1284189-1284498	+	5'UTR	no intron
GLRG_01683	Supercontig_1.4:1285283-1285860	+	3'UTR	no intron
GLRG_01689	Supercontig_1.4:1305714-1305985	+	5'UTR	1305781-1305837
GLRG_01689	Supercontig_1.4:1306620-1307114	+	3'UTR	1306853-1306959
GLRG_01691	Supercontig_1.4:1313736-1314092	+	5'UTR	no intron
GLRG_01691	Supercontig_1.4:1315623-1316257	+	3'UTR	no intron
GLRG_01692	Supercontig_1.4:1316490-1316620	+	5'UTR	no intron
GLRG_01692	Supercontig_1.4:1317628-1318571	+	3'UTR	no intron
GLRG_01694	Supercontig_1.4:1331249-1331957	+	5'UTR	1331308-1331467
GLRG_01694	Supercontig_1.4:1334079-1334368	+	3'UTR	no intron
GLRG_01697	Supercontig_1.4:1339240-1339853	+	5'UTR	1339481-1339797
GLRG_01697	Supercontig_1.4:1341226-1342926	+	3'UTR	1341269-1341403, 1342148-1342585, 1342683-1342854
GLRG_01701	Supercontig_1.4:1351420-1351452	+	5'UTR	no intron
GLRG_01701	Supercontig_1.4:1353357-1353429	+	3'UTR	no intron
GLRG_01704	Supercontig_1.7:105782-106070	+	5'UTR	no intron
GLRG_01704	Supercontig_1.7:106522-106893	+	3'UTR	no intron
GLRG_01705	Supercontig_1.7:106898-107061	-	3'UTR	no intron
GLRG_01705	Supercontig_1.7:109542-109765	-	5'UTR	no intron
GLRG_01712	Supercontig_1.7:127687-127825	+	5'UTR	no intron
GLRG_01712	Supercontig_1.7:129133-129369	+	3'UTR	no intron
GLRG_01714	Supercontig_1.7:131118-131204	-	3'UTR	no intron
GLRG_01714	Supercontig_1.7:132122-132247	-	5'UTR	no intron
GLRG_01719	Supercontig_1.7:142058-142304	-	3'UTR	no intron
GLRG_01719	Supercontig_1.7:143482-144181	-	5'UTR	143771-144116
GLRG_01729	Supercontig_1.7:194874-195087	-	3'UTR	no intron
GLRG_01729	Supercontig_1.7:195611-195756	-	5'UTR	no intron
GLRG_01734	Supercontig_1.7:210423-210581	-	3'UTR	no intron
GLRG_01734	Supercontig_1.7:211374-211501	-	5'UTR	211399-211452
GLRG_01735	Supercontig_1.7:213713-213925	+	5'UTR	no intron
GLRG_01735	Supercontig_1.7:214475-214590	+	3'UTR	no intron
GLRG_01736	Supercontig_1.7:214908-215010	-	3'UTR	no intron
GLRG_01736	Supercontig_1.7:215848-215865	-	5'UTR	no intron
GLRG_01738	Supercontig_1.7:220056-220122	+	5'UTR	no intron
GLRG_01738	Supercontig_1.7:220945-221230	+	3'UTR	no intron
GLRG_01745	Supercontig_1.7:248968-249313	-	3'UTR	no intron
GLRG_01745	Supercontig_1.7:250201-250446	-	5'UTR	no intron
GLRG_01746	Supercontig_1.7:250958-251032	-	3'UTR	no intron
GLRG_01746	Supercontig_1.7:253612-255082	-	5'UTR	253650-253882, 254064-254699
GLRG_01748	Supercontig_1.7:264142-264391	+	5'UTR	no intron
GLRG_01748	Supercontig_1.7:265030-265303	+	3'UTR	no intron
GLRG_01749	Supercontig_1.7:265605-266105	-	3'UTR	no intron
GLRG_01749	Supercontig_1.7:267708-268023	-	5'UTR	no intron
GLRG_01752	Supercontig_1.7:272171-272174	-	3'UTR	no intron
GLRG_01752	Supercontig_1.7:273116-273499	-	5'UTR	no intron
GLRG_01753	Supercontig_1.7:274105-274418	+	5'UTR	no intron
GLRG_01753	Supercontig_1.7:275394-276034	+	3'UTR	no intron
GLRG_01754	Supercontig_1.7:276531-276824	-	3'UTR	no intron
GLRG_01754	Supercontig_1.7:277595-277617	-	5'UTR	no intron
GLRG_01763	Supercontig_1.7:345794-345871	+	5'UTR	no intron
GLRG_01763	Supercontig_1.7:346970-347106	+	3'UTR	no intron
GLRG_01764	Supercontig_1.7:348811-348983	+	5'UTR	no intron
GLRG_01764	Supercontig_1.7:350467-350510	+	3'UTR	no intron
GLRG_01765	Supercontig_1.7:350675-351005	-	3'UTR	no intron
GLRG_01765	Supercontig_1.7:352491-352584	-	5'UTR	no intron
GLRG_01768	Supercontig_1.7:360148-360385	+	5'UTR	no intron
GLRG_01768	Supercontig_1.7:362285-362425	+	3'UTR	no intron
GLRG_01775	Supercontig_1.7:378086-378148	-	3'UTR	no intron
GLRG_01775	Supercontig_1.7:381406-381502	-	5'UTR	no intron
GLRG_01776	Supercontig_1.7:388962-389163	-	3'UTR	no intron
GLRG_01776	Supercontig_1.7:390938-391669	-	5'UTR	391577-391644
GLRG_01779	Supercontig_1.7:396865-396976	-	3'UTR	no intron
GLRG_01779	Supercontig_1.7:397613-397648	-	5'UTR	no intron
GLRG_01782	Supercontig_1.7:406307-406462	-	3'UTR	no intron
GLRG_01782	Supercontig_1.7:408666-408886	-	5'UTR	no intron
GLRG_01783	Supercontig_1.7:409259-409307	+	5'UTR	no intron
GLRG_01783	Supercontig_1.7:410581-410878	+	3'UTR	no intron
GLRG_01784	Supercontig_1.7:411475-412262	+	5'UTR	no intron
GLRG_01784	Supercontig_1.7:413962-414477	+	3'UTR	no intron
GLRG_01785	Supercontig_1.7:415130-415594	+	5'UTR	no intron
GLRG_01785	Supercontig_1.7:417747-417901	+	3'UTR	no intron
GLRG_01788	Supercontig_1.7:423630-423799	-	3'UTR	no intron
GLRG_01788	Supercontig_1.7:424633-424792	-	5'UTR	no intron
GLRG_01792	Supercontig_1.7:434413-434717	+	5'UTR	no intron
GLRG_01792	Supercontig_1.7:436230-436389	+	3'UTR	no intron
GLRG_01793	Supercontig_1.7:437768-438656	-	3'UTR	no intron
GLRG_01793	Supercontig_1.7:439170-439204	-	5'UTR	no intron
GLRG_01796	Supercontig_1.7:445745-446190	+	5'UTR	445946-445998
GLRG_01796	Supercontig_1.7:447607-447911	+	3'UTR	no intron
GLRG_01797	Supercontig_1.7:448881-449027	-	3'UTR	no intron
GLRG_01797	Supercontig_1.7:450769-450831	-	5'UTR	no intron
GLRG_01798	Supercontig_1.7:451468-451618	+	5'UTR	no intron
GLRG_01798	Supercontig_1.7:453623-453841	+	3'UTR	no intron
GLRG_01799	Supercontig_1.7:454743-454862	+	5'UTR	no intron
GLRG_01799	Supercontig_1.7:456845-456946	+	3'UTR	no intron
GLRG_01800	Supercontig_1.7:457591-457795	-	3'UTR	no intron
GLRG_01800	Supercontig_1.7:459752-459835	-	5'UTR	no intron
GLRG_01804	Supercontig_1.7:468480-468840	-	3'UTR	468743-468802
GLRG_01804	Supercontig_1.7:469558-469647	-	5'UTR	469581-469631
GLRG_01808	Supercontig_1.7:484303-484689	-	3'UTR	no intron
GLRG_01808	Supercontig_1.7:485795-486525	-	5'UTR	no intron
GLRG_01809	Supercontig_1.7:489853-490064	-	3'UTR	no intron
GLRG_01809	Supercontig_1.7:491381-491562	-	5'UTR	no intron
GLRG_01814	Supercontig_1.7:506001-506118	-	3'UTR	no intron
GLRG_01814	Supercontig_1.7:507260-507579	-	5'UTR	no intron
GLRG_01817	Supercontig_1.7:514144-514195	+	5'UTR	no intron
GLRG_01817	Supercontig_1.7:516038-516268	+	3'UTR	no intron
GLRG_01818	Supercontig_1.7:516711-517071	-	3'UTR	no intron
GLRG_01818	Supercontig_1.7:520787-520840	-	5'UTR	no intron
GLRG_01819	Supercontig_1.7:522491-522630	+	5'UTR	no intron
GLRG_01819	Supercontig_1.7:524297-524882	+	3'UTR	no intron
GLRG_01822	Supercontig_1.7:527732-527786	-	3'UTR	no intron
GLRG_01822	Supercontig_1.7:529634-530013	-	5'UTR	no intron
GLRG_01823	Supercontig_1.7:531211-531984	-	3'UTR	no intron
GLRG_01823	Supercontig_1.7:533404-533857	-	5'UTR	no intron
GLRG_01826	Supercontig_1.7:542588-542868	-	3'UTR	no intron
GLRG_01826	Supercontig_1.7:544810-544837	-	5'UTR	no intron
GLRG_01827	Supercontig_1.7:546506-546647	-	3'UTR	no intron
GLRG_01827	Supercontig_1.7:547406-547406	-	5'UTR	no intron
GLRG_01828	Supercontig_1.7:549507-549891	-	3'UTR	no intron
GLRG_01828	Supercontig_1.7:550490-550685	-	5'UTR	no intron
GLRG_01832	Supercontig_1.7:569155-569203	+	5'UTR	no intron
GLRG_01832	Supercontig_1.7:570839-570853	+	3'UTR	no intron
GLRG_01834	Supercontig_1.7:572218-572312	-	3'UTR	no intron
GLRG_01834	Supercontig_1.7:573691-573811	-	5'UTR	no intron
GLRG_01839	Supercontig_1.7:588653-588795	+	5'UTR	no intron
GLRG_01839	Supercontig_1.7:589225-589790	+	3'UTR	no intron
GLRG_01840	Supercontig_1.7:591889-592153	+	5'UTR	591940-592041
GLRG_01840	Supercontig_1.7:593364-593632	+	3'UTR	no intron
GLRG_01843	Supercontig_1.7:597450-597489	+	5'UTR	no intron
GLRG_01843	Supercontig_1.7:599337-600056	+	3'UTR	no intron
GLRG_01844	Supercontig_1.7:600292-600446	+	5'UTR	no intron
GLRG_01844	Supercontig_1.7:601526-601808	+	3'UTR	no intron
GLRG_01859	Supercontig_1.7:655714-655825	-	3'UTR	no intron
GLRG_01859	Supercontig_1.7:658700-658763	-	5'UTR	no intron
GLRG_01864	Supercontig_1.7:677610-677738	-	3'UTR	no intron
GLRG_01864	Supercontig_1.7:678577-678673	-	5'UTR	no intron
GLRG_01867	Supercontig_1.7:683484-683533	+	5'UTR	no intron
GLRG_01867	Supercontig_1.7:683878-683978	+	3'UTR	no intron
GLRG_01873	Supercontig_1.7:696623-696713	+	5'UTR	no intron
GLRG_01873	Supercontig_1.7:698186-698826	+	3'UTR	698712-698785
GLRG_01875	Supercontig_1.7:700481-700647	-	3'UTR	no intron
GLRG_01875	Supercontig_1.7:702324-702409	-	5'UTR	no intron
GLRG_01880	Supercontig_1.7:714222-715003	-	3'UTR	no intron
GLRG_01880	Supercontig_1.7:717271-717900	-	5'UTR	no intron
GLRG_01881	Supercontig_1.7:730659-730905	-	3'UTR	no intron
GLRG_01881	Supercontig_1.7:732727-732883	-	5'UTR	no intron
GLRG_01883	Supercontig_1.7:736256-736316	+	5'UTR	no intron
GLRG_01883	Supercontig_1.7:738097-738330	+	3'UTR	no intron
GLRG_01885	Supercontig_1.7:742762-742958	-	3'UTR	no intron
GLRG_01885	Supercontig_1.7:743617-743649	-	5'UTR	no intron
GLRG_01886	Supercontig_1.7:752702-752744	+	5'UTR	no intron
GLRG_01886	Supercontig_1.7:753390-753698	+	3'UTR	no intron
GLRG_01887	Supercontig_1.7:754540-754874	-	3'UTR	no intron
GLRG_01887	Supercontig_1.7:756545-756742	-	5'UTR	no intron
GLRG_01889	Supercontig_1.7:763394-763606	-	3'UTR	no intron
GLRG_01889	Supercontig_1.7:764583-764735	-	5'UTR	no intron
GLRG_01890	Supercontig_1.7:769248-769322	+	5'UTR	no intron
GLRG_01890	Supercontig_1.7:771278-771720	+	3'UTR	no intron
GLRG_01891	Supercontig_1.7:774590-774731	+	5'UTR	no intron
GLRG_01891	Supercontig_1.7:776269-776337	+	3'UTR	no intron
GLRG_01895	Supercontig_1.7:786413-786418	+	5'UTR	no intron
GLRG_01895	Supercontig_1.7:787868-787937	+	3'UTR	no intron
GLRG_01898	Supercontig_1.7:793884-793952	-	3'UTR	no intron
GLRG_01898	Supercontig_1.7:796566-796663	-	5'UTR	no intron
GLRG_01899	Supercontig_1.7:797205-797312	-	3'UTR	no intron
GLRG_01899	Supercontig_1.7:797974-798098	-	5'UTR	no intron
GLRG_01901	Supercontig_1.7:804012-804268	-	3'UTR	no intron
GLRG_01901	Supercontig_1.7:805066-805260	-	5'UTR	no intron
GLRG_01902	Supercontig_1.7:813441-813779	-	3'UTR	no intron
GLRG_01902	Supercontig_1.7:814242-814374	-	5'UTR	no intron
GLRG_01907	Supercontig_1.7:833104-833277	-	3'UTR	no intron
GLRG_01907	Supercontig_1.7:834749-834906	-	5'UTR	no intron
GLRG_01908	Supercontig_1.7:843658-844137	+	5'UTR	no intron
GLRG_01908	Supercontig_1.7:846245-846596	+	3'UTR	no intron
GLRG_01909	Supercontig_1.7:848068-848280	-	3'UTR	no intron
GLRG_01909	Supercontig_1.7:848838-848896	-	5'UTR	no intron
GLRG_01912	Supercontig_1.7:857958-858006	-	3'UTR	no intron
GLRG_01912	Supercontig_1.7:859139-859267	-	5'UTR	no intron
GLRG_01913	Supercontig_1.7:859710-859886	+	5'UTR	no intron
GLRG_01913	Supercontig_1.7:861704-861745	+	3'UTR	no intron
GLRG_01917	Supercontig_1.7:869989-870097	-	3'UTR	no intron
GLRG_01917	Supercontig_1.7:871242-871293	-	5'UTR	no intron
GLRG_01932	Supercontig_1.7:920301-920908	+	5'UTR	920683-920758
GLRG_01932	Supercontig_1.7:923223-923536	+	3'UTR	no intron
GLRG_01934	Supercontig_1.7:927848-927902	+	5'UTR	no intron
GLRG_01934	Supercontig_1.7:929609-929956	+	3'UTR	no intron
GLRG_01935	Supercontig_1.7:930742-930760	+	5'UTR	no intron
GLRG_01935	Supercontig_1.7:932015-932036	+	3'UTR	no intron
GLRG_01936	Supercontig_1.7:932417-932456	+	5'UTR	no intron
GLRG_01936	Supercontig_1.7:933201-933342	+	3'UTR	no intron
GLRG_01939	Supercontig_1.7:942456-942602	-	3'UTR	no intron
GLRG_01939	Supercontig_1.7:944372-944428	-	5'UTR	no intron
GLRG_01942	Supercontig_1.7:955535-955630	+	5'UTR	no intron
GLRG_01942	Supercontig_1.7:956975-958528	+	3'UTR	957337-957387, 957596-958239
GLRG_01943	Supercontig_1.7:959870-960035	+	5'UTR	no intron
GLRG_01943	Supercontig_1.7:961911-962097	+	3'UTR	no intron
GLRG_01946	Supercontig_1.7:968616-968728	+	5'UTR	no intron
GLRG_01946	Supercontig_1.7:970030-970146	+	3'UTR	no intron
GLRG_01950	Supercontig_1.7:988471-989444	-	3'UTR	no intron
GLRG_01950	Supercontig_1.7:990599-991067	-	5'UTR	990687-990745
GLRG_01951	Supercontig_1.7:992896-993066	+	5'UTR	no intron
GLRG_01951	Supercontig_1.7:995792-996066	+	3'UTR	no intron
GLRG_01953	Supercontig_1.7:999455-999585	+	5'UTR	no intron
GLRG_01953	Supercontig_1.7:1001335-1001826	+	3'UTR	no intron
GLRG_01954	Supercontig_1.7:1002343-1002512	+	5'UTR	no intron
GLRG_01954	Supercontig_1.7:1003159-1003403	+	3'UTR	no intron
GLRG_01957	Supercontig_1.7:1007825-1007973	-	3'UTR	no intron
GLRG_01957	Supercontig_1.7:1008560-1008818	-	5'UTR	1008573-1008691
GLRG_01962	Supercontig_1.7:1016960-1017225	+	5'UTR	no intron
GLRG_01962	Supercontig_1.7:1017723-1018016	+	3'UTR	no intron
GLRG_01968	Supercontig_1.7:1040024-1040684	+	5'UTR	no intron
GLRG_01968	Supercontig_1.7:1041703-1042710	+	3'UTR	no intron
GLRG_01969	Supercontig_1.7:1044376-1044386	-	3'UTR	no intron
GLRG_01969	Supercontig_1.7:1046119-1046673	-	5'UTR	no intron
GLRG_01970	Supercontig_1.7:1048807-1048943	-	3'UTR	no intron
GLRG_01970	Supercontig_1.7:1050593-1051250	-	5'UTR	1050728-1050951
GLRG_01971	Supercontig_1.7:1051499-1052734	-	3'UTR	1051504-1051591, 1051757-1052128
GLRG_01971	Supercontig_1.7:1054021-1054058	-	5'UTR	no intron
GLRG_01972	Supercontig_1.7:1054306-1054467	-	3'UTR	no intron
GLRG_01972	Supercontig_1.7:1056839-1057082	-	5'UTR	no intron
GLRG_01973	Supercontig_1.7:1062623-1063340	+	5'UTR	1063180-1063267
GLRG_01973	Supercontig_1.7:1065807-1066218	+	3'UTR	no intron
GLRG_01975	Supercontig_1.7:1070005-1070310	+	5'UTR	no intron
GLRG_01975	Supercontig_1.7:1072663-1072706	+	3'UTR	no intron
GLRG_01976	Supercontig_1.7:1077471-1077613	+	5'UTR	no intron
GLRG_01976	Supercontig_1.7:1078348-1078682	+	3'UTR	no intron
GLRG_01985	Supercontig_1.7:1108928-1109158	-	3'UTR	no intron
GLRG_01985	Supercontig_1.7:1110978-1111096	-	5'UTR	no intron
GLRG_01986	Supercontig_1.7:1111732-1111860	+	5'UTR	no intron
GLRG_01986	Supercontig_1.7:1113763-1113994	+	3'UTR	no intron
GLRG_01989	Supercontig_1.7:1117311-1117414	+	5'UTR	no intron
GLRG_01989	Supercontig_1.7:1120077-1120310	+	3'UTR	no intron
GLRG_01993	Supercontig_1.7:1126345-1126640	+	5'UTR	1126399-1126461
GLRG_01993	Supercontig_1.7:1127672-1127806	+	3'UTR	no intron
GLRG_01994	Supercontig_1.7:1127939-1128135	-	3'UTR	no intron
GLRG_01994	Supercontig_1.7:1129118-1129196	-	5'UTR	no intron
GLRG_01997	Supercontig_1.7:1135307-1135574	-	3'UTR	no intron
GLRG_01997	Supercontig_1.7:1136896-1137488	-	5'UTR	1137325-1137380
GLRG_02005	Supercontig_1.7:1168942-1169373	+	5'UTR	1168968-1169072
GLRG_02005	Supercontig_1.7:1170316-1170578	+	3'UTR	no intron
GLRG_02008	Supercontig_1.7:1175754-1176325	-	3'UTR	no intron
GLRG_02008	Supercontig_1.7:1176962-1177180	-	5'UTR	no intron
GLRG_02009	Supercontig_1.7:1177678-1177814	+	5'UTR	no intron
GLRG_02009	Supercontig_1.7:1179204-1179240	+	3'UTR	no intron
GLRG_02010	Supercontig_1.7:1180050-1180838	-	3'UTR	no intron
GLRG_02010	Supercontig_1.7:1183155-1183228	-	5'UTR	no intron
GLRG_02021	Supercontig_1.7:1261602-1262094	-	3'UTR	1261739-1261792
GLRG_02021	Supercontig_1.7:1263800-1264005	-	5'UTR	no intron
GLRG_02026	Supercontig_1.7:1281232-1281429	-	3'UTR	no intron
GLRG_02026	Supercontig_1.7:1281953-1282073	-	5'UTR	no intron
GLRG_02028	Supercontig_1.7:1285517-1285690	-	3'UTR	no intron
GLRG_02028	Supercontig_1.7:1288613-1288634	-	5'UTR	no intron
GLRG_02029	Supercontig_1.7:1288885-1289122	+	5'UTR	no intron
GLRG_02029	Supercontig_1.7:1289656-1289798	+	3'UTR	no intron
GLRG_02030	Supercontig_1.7:1290719-1291044	+	5'UTR	no intron
GLRG_02030	Supercontig_1.7:1293853-1293872	+	3'UTR	no intron
GLRG_02031	Supercontig_1.7:1295400-1295509	+	5'UTR	no intron
GLRG_02031	Supercontig_1.7:1295948-1296126	+	3'UTR	no intron
GLRG_02032	Supercontig_1.7:1298066-1298179	+	5'UTR	no intron
GLRG_02032	Supercontig_1.7:1299422-1299618	+	3'UTR	no intron
GLRG_02033	Supercontig_1.7:1299905-1300228	-	3'UTR	no intron
GLRG_02033	Supercontig_1.7:1300738-1300884	-	5'UTR	no intron
GLRG_02034	Supercontig_1.7:1302620-1302797	-	3'UTR	no intron
GLRG_02034	Supercontig_1.7:1303790-1303915	-	5'UTR	no intron
GLRG_02035	Supercontig_1.7:1305890-1306282	-	3'UTR	no intron
GLRG_02035	Supercontig_1.7:1308154-1308485	-	5'UTR	no intron
GLRG_02036	Supercontig_1.7:1309006-1309868	-	3'UTR	no intron
GLRG_02036	Supercontig_1.7:1312334-1312526	-	5'UTR	no intron
GLRG_02037	Supercontig_1.7:1316841-1317741	+	5'UTR	no intron
GLRG_02037	Supercontig_1.7:1318981-1319411	+	3'UTR	no intron
GLRG_02039	Supercontig_1.6:4636-4825	-	3'UTR	no intron
GLRG_02039	Supercontig_1.6:6043-6123	-	5'UTR	no intron
GLRG_02040	Supercontig_1.6:6511-6789	+	5'UTR	no intron
GLRG_02040	Supercontig_1.6:8011-8034	+	3'UTR	no intron
GLRG_02041	Supercontig_1.6:8596-8716	+	5'UTR	no intron
GLRG_02041	Supercontig_1.6:9797-9959	+	3'UTR	no intron
GLRG_02045	Supercontig_1.6:23842-24159	-	3'UTR	no intron
GLRG_02045	Supercontig_1.6:25263-25411	-	5'UTR	no intron
GLRG_02046	Supercontig_1.6:33780-34528	+	5'UTR	34031-34406
GLRG_02046	Supercontig_1.6:38646-38933	+	3'UTR	no intron
GLRG_02050	Supercontig_1.6:45843-46067	+	5'UTR	no intron
GLRG_02050	Supercontig_1.6:46737-47141	+	3'UTR	no intron
GLRG_02051	Supercontig_1.6:47812-48059	+	5'UTR	no intron
GLRG_02051	Supercontig_1.6:49048-49360	+	3'UTR	no intron
GLRG_02054	Supercontig_1.6:53392-53408	-	3'UTR	no intron
GLRG_02054	Supercontig_1.6:54786-54947	-	5'UTR	no intron
GLRG_02062	Supercontig_1.6:70643-70686	-	3'UTR	no intron
GLRG_02062	Supercontig_1.6:71735-72804	-	5'UTR	71812-72203
GLRG_02064	Supercontig_1.6:77209-77459	+	5'UTR	no intron
GLRG_02064	Supercontig_1.6:79042-79228	+	3'UTR	no intron
GLRG_02065	Supercontig_1.6:81005-81090	-	3'UTR	no intron
GLRG_02065	Supercontig_1.6:82338-82590	-	5'UTR	no intron
GLRG_02068	Supercontig_1.6:86090-86237	+	5'UTR	no intron
GLRG_02068	Supercontig_1.6:87979-88169	+	3'UTR	no intron
GLRG_02070	Supercontig_1.6:93060-93207	+	5'UTR	no intron
GLRG_02070	Supercontig_1.6:93846-94138	+	3'UTR	no intron
GLRG_02071	Supercontig_1.6:94626-95084	-	3'UTR	no intron
GLRG_02071	Supercontig_1.6:96179-96429	-	5'UTR	no intron
GLRG_02078	Supercontig_1.6:128513-128731	-	3'UTR	no intron
GLRG_02078	Supercontig_1.6:129622-130249	-	5'UTR	129963-130041
GLRG_02081	Supercontig_1.6:137804-137954	+	5'UTR	no intron
GLRG_02081	Supercontig_1.6:138909-139168	+	3'UTR	no intron
GLRG_02085	Supercontig_1.6:152013-152048	+	5'UTR	no intron
GLRG_02085	Supercontig_1.6:153590-153707	+	3'UTR	no intron
GLRG_02086	Supercontig_1.6:153951-154015	+	5'UTR	no intron
GLRG_02086	Supercontig_1.6:156041-156165	+	3'UTR	no intron
GLRG_02087	Supercontig_1.6:156175-156323	-	3'UTR	no intron
GLRG_02087	Supercontig_1.6:156918-156955	-	5'UTR	no intron
GLRG_02089	Supercontig_1.6:161417-161862	+	5'UTR	no intron
GLRG_02089	Supercontig_1.6:163163-163319	+	3'UTR	no intron
GLRG_02090	Supercontig_1.6:167012-167397	-	3'UTR	no intron
GLRG_02090	Supercontig_1.6:167961-168283	-	5'UTR	no intron
GLRG_02094	Supercontig_1.6:178625-178709	+	5'UTR	no intron
GLRG_02094	Supercontig_1.6:179907-180007	+	3'UTR	no intron
GLRG_02095	Supercontig_1.6:180762-181014	+	5'UTR	no intron
GLRG_02095	Supercontig_1.6:183392-183495	+	3'UTR	no intron
GLRG_02100	Supercontig_1.6:194021-194836	-	3'UTR	194761-194825
GLRG_02100	Supercontig_1.6:197332-197365	-	5'UTR	no intron
GLRG_02102	Supercontig_1.6:201275-201505	+	5'UTR	no intron
GLRG_02102	Supercontig_1.6:203147-203474	+	3'UTR	no intron
GLRG_02105	Supercontig_1.6:212715-212818	+	5'UTR	no intron
GLRG_02105	Supercontig_1.6:214550-214733	+	3'UTR	no intron
GLRG_02257	Supercontig_1.6:756550-756744	+	5'UTR	no intron
GLRG_02257	Supercontig_1.6:758339-758740	+	3'UTR	no intron
GLRG_02258	Supercontig_1.6:759110-759457	-	3'UTR	no intron
GLRG_02258	Supercontig_1.6:761350-761449	-	5'UTR	no intron
GLRG_02262	Supercontig_1.6:770447-770918	+	5'UTR	no intron
GLRG_02262	Supercontig_1.6:775089-775390	+	3'UTR	no intron
GLRG_02263	Supercontig_1.6:779191-779684	+	5'UTR	no intron
GLRG_02263	Supercontig_1.6:780822-781329	+	3'UTR	no intron
GLRG_02265	Supercontig_1.6:783595-784026	-	3'UTR	no intron
GLRG_02265	Supercontig_1.6:785960-786024	-	5'UTR	no intron
GLRG_02266	Supercontig_1.6:786559-787224	-	3'UTR	no intron
GLRG_02266	Supercontig_1.6:788661-789507	-	5'UTR	788689-788790
GLRG_02267	Supercontig_1.6:797857-798529	+	5'UTR	no intron
GLRG_02267	Supercontig_1.6:799561-799623	+	3'UTR	no intron
GLRG_02270	Supercontig_1.6:805806-805815	-	3'UTR	no intron
GLRG_02270	Supercontig_1.6:807605-807737	-	5'UTR	no intron
GLRG_02271	Supercontig_1.6:807991-808489	-	3'UTR	no intron
GLRG_02271	Supercontig_1.6:810077-810421	-	5'UTR	no intron
GLRG_02275	Supercontig_1.6:823432-823783	-	3'UTR	no intron
GLRG_02275	Supercontig_1.6:825044-825211	-	5'UTR	no intron
GLRG_02278	Supercontig_1.6:831900-831959	-	3'UTR	no intron
GLRG_02278	Supercontig_1.6:833628-833797	-	5'UTR	no intron
GLRG_02279	Supercontig_1.6:834452-834682	+	5'UTR	no intron
GLRG_02279	Supercontig_1.6:836047-836337	+	3'UTR	no intron
GLRG_02280	Supercontig_1.6:836884-837080	-	3'UTR	no intron
GLRG_02280	Supercontig_1.6:839071-839577	-	5'UTR	no intron
GLRG_02281	Supercontig_1.6:840990-841205	-	3'UTR	no intron
GLRG_02281	Supercontig_1.6:844287-844663	-	5'UTR	no intron
GLRG_02283	Supercontig_1.6:851196-851439	+	5'UTR	no intron
GLRG_02283	Supercontig_1.6:853701-854181	+	3'UTR	no intron
GLRG_02284	Supercontig_1.6:854683-855169	-	3'UTR	no intron
GLRG_02284	Supercontig_1.6:856267-856511	-	5'UTR	no intron
GLRG_02287	Supercontig_1.6:859383-859532	+	5'UTR	no intron
GLRG_02287	Supercontig_1.6:860443-860563	+	3'UTR	no intron
GLRG_02288	Supercontig_1.6:860798-861150	+	5'UTR	no intron
GLRG_02288	Supercontig_1.6:863320-863382	+	3'UTR	no intron
GLRG_02290	Supercontig_1.6:867649-868611	-	3'UTR	no intron
GLRG_02290	Supercontig_1.6:869704-869754	-	5'UTR	no intron
GLRG_02291	Supercontig_1.6:870044-870212	+	5'UTR	no intron
GLRG_02291	Supercontig_1.6:871468-871484	+	3'UTR	no intron
GLRG_02292	Supercontig_1.6:871529-871821	-	3'UTR	no intron
GLRG_02292	Supercontig_1.6:872731-872833	-	5'UTR	no intron
GLRG_02293	Supercontig_1.6:874934-875206	+	5'UTR	no intron
GLRG_02293	Supercontig_1.6:876379-877098	+	3'UTR	no intron
GLRG_02294	Supercontig_1.6:881588-882942	+	5'UTR	882165-882872
GLRG_02294	Supercontig_1.6:884232-884788	+	3'UTR	no intron
GLRG_02295	Supercontig_1.6:887251-887795	-	3'UTR	no intron
GLRG_02295	Supercontig_1.6:890120-890287	-	5'UTR	no intron
GLRG_02296	Supercontig_1.6:890599-890792	-	3'UTR	no intron
GLRG_02296	Supercontig_1.6:892661-892766	-	5'UTR	no intron
GLRG_02299	Supercontig_1.6:902187-902333	+	5'UTR	no intron
GLRG_02299	Supercontig_1.6:904212-904736	+	3'UTR	no intron
GLRG_02300	Supercontig_1.6:906154-906195	+	5'UTR	no intron
GLRG_02300	Supercontig_1.6:907830-908193	+	3'UTR	no intron
GLRG_02303	Supercontig_1.6:910719-910765	+	5'UTR	no intron
GLRG_02303	Supercontig_1.6:913232-914009	+	3'UTR	no intron
GLRG_02308	Supercontig_1.6:925083-925232	-	3'UTR	no intron
GLRG_02308	Supercontig_1.6:928168-928206	-	5'UTR	no intron
GLRG_02309	Supercontig_1.6:928944-929019	-	3'UTR	no intron
GLRG_02309	Supercontig_1.6:929945-930107	-	5'UTR	no intron
GLRG_02310	Supercontig_1.6:930492-930695	+	5'UTR	no intron
GLRG_02310	Supercontig_1.6:931396-931769	+	3'UTR	no intron
GLRG_02311	Supercontig_1.6:931949-932072	+	5'UTR	no intron
GLRG_02311	Supercontig_1.6:933515-933754	+	3'UTR	no intron
GLRG_02312	Supercontig_1.6:933900-934405	-	3'UTR	no intron
GLRG_02312	Supercontig_1.6:936329-936515	-	5'UTR	no intron
GLRG_02313	Supercontig_1.6:939550-939990	+	5'UTR	no intron
GLRG_02313	Supercontig_1.6:941452-941555	+	3'UTR	no intron
GLRG_02314	Supercontig_1.6:941887-941958	-	3'UTR	no intron
GLRG_02314	Supercontig_1.6:943196-944360	-	5'UTR	943280-943341, 943902-944227, 944246-944304
GLRG_02315	Supercontig_1.6:946142-946488	+	5'UTR	no intron
GLRG_02315	Supercontig_1.6:948653-950000	+	3'UTR	no intron
GLRG_02316	Supercontig_1.6:950100-951384	-	3'UTR	no intron
GLRG_02316	Supercontig_1.6:952252-952378	-	5'UTR	no intron
GLRG_02319	Supercontig_1.6:956799-956861	+	5'UTR	no intron
GLRG_02319	Supercontig_1.6:958122-958324	+	3'UTR	no intron
GLRG_02321	Supercontig_1.6:965549-966820	-	3'UTR	no intron
GLRG_02321	Supercontig_1.6:967984-968561	-	5'UTR	no intron
GLRG_02324	Supercontig_1.6:984675-984799	+	5'UTR	no intron
GLRG_02324	Supercontig_1.6:985687-986097	+	3'UTR	no intron
GLRG_02325	Supercontig_1.6:988077-988466	+	5'UTR	no intron
GLRG_02325	Supercontig_1.6:993250-993608	+	3'UTR	no intron
GLRG_02328	Supercontig_1.6:999451-1000055	-	3'UTR	no intron
GLRG_02328	Supercontig_1.6:1002490-1003295	-	5'UTR	no intron
GLRG_02329	Supercontig_1.6:1016851-1017489	-	3'UTR	no intron
GLRG_02329	Supercontig_1.6:1018031-1018105	-	5'UTR	no intron
GLRG_02330	Supercontig_1.6:1028110-1028480	-	3'UTR	no intron
GLRG_02330	Supercontig_1.6:1031820-1032013	-	5'UTR	no intron
GLRG_02331	Supercontig_1.6:1045074-1045349	-	3'UTR	no intron
GLRG_02331	Supercontig_1.6:1049078-1049188	-	5'UTR	no intron
GLRG_02333	Supercontig_1.6:1060194-1060296	+	5'UTR	no intron
GLRG_02333	Supercontig_1.6:1061911-1062086	+	3'UTR	no intron
GLRG_02334	Supercontig_1.6:1065719-1066137	+	5'UTR	no intron
GLRG_02334	Supercontig_1.6:1067233-1067599	+	3'UTR	no intron
GLRG_02338	Supercontig_1.6:1074360-1074428	+	5'UTR	no intron
GLRG_02338	Supercontig_1.6:1076103-1076274	+	3'UTR	no intron
GLRG_02349	Supercontig_1.6:1111751-1111785	-	3'UTR	no intron
GLRG_02349	Supercontig_1.6:1112924-1112958	-	5'UTR	no intron
GLRG_02350	Supercontig_1.6:1113690-1113946	+	5'UTR	no intron
GLRG_02350	Supercontig_1.6:1114886-1114994	+	3'UTR	no intron
GLRG_02351	Supercontig_1.6:1116725-1116761	+	5'UTR	no intron
GLRG_02351	Supercontig_1.6:1118541-1118572	+	3'UTR	no intron
GLRG_02352	Supercontig_1.6:1119473-1120036	+	5'UTR	no intron
GLRG_02352	Supercontig_1.6:1124575-1125081	+	3'UTR	no intron
GLRG_02355	Supercontig_1.6:1130920-1131010	+	5'UTR	no intron
GLRG_02355	Supercontig_1.6:1131596-1131864	+	3'UTR	no intron
GLRG_02358	Supercontig_1.6:1140371-1140492	+	5'UTR	no intron
GLRG_02358	Supercontig_1.6:1143226-1143458	+	3'UTR	no intron
GLRG_02361	Supercontig_1.6:1149867-1150044	-	3'UTR	no intron
GLRG_02361	Supercontig_1.6:1152668-1152799	-	5'UTR	no intron
GLRG_02363	Supercontig_1.6:1155423-1156179	-	3'UTR	no intron
GLRG_02363	Supercontig_1.6:1157505-1157778	-	5'UTR	no intron
GLRG_02364	Supercontig_1.6:1158110-1158913	-	3'UTR	1158815-1158877
GLRG_02364	Supercontig_1.6:1160410-1160930	-	5'UTR	1160415-1160520
GLRG_02366	Supercontig_1.6:1168840-1169408	-	3'UTR	no intron
GLRG_02366	Supercontig_1.6:1170223-1170347	-	5'UTR	no intron
GLRG_02367	Supercontig_1.6:1170652-1170734	+	5'UTR	no intron
GLRG_02367	Supercontig_1.6:1171197-1171575	+	3'UTR	no intron
GLRG_02377	Supercontig_1.6:1195206-1195585	+	5'UTR	1195376-1195548
GLRG_02377	Supercontig_1.6:1196630-1197810	+	3'UTR	no intron
GLRG_02380	Supercontig_1.5:12481-13334	+	5'UTR	12825-12967
GLRG_02380	Supercontig_1.5:14140-14306	+	3'UTR	no intron
GLRG_02383	Supercontig_1.5:18331-18559	-	3'UTR	no intron
GLRG_02383	Supercontig_1.5:21253-21356	-	5'UTR	no intron
GLRG_02611	Supercontig_1.5:919662-919762	-	3'UTR	no intron
GLRG_02611	Supercontig_1.5:922971-923065	-	5'UTR	no intron
GLRG_02615	Supercontig_1.5:934848-935236	-	3'UTR	no intron
GLRG_02615	Supercontig_1.5:936827-937140	-	5'UTR	no intron
GLRG_02616	Supercontig_1.5:945750-945957	+	5'UTR	no intron
GLRG_02616	Supercontig_1.5:946374-946732	+	3'UTR	no intron
GLRG_02620	Supercontig_1.5:955129-955337	+	5'UTR	no intron
GLRG_02620	Supercontig_1.5:956656-957001	+	3'UTR	no intron
GLRG_02621	Supercontig_1.5:957652-957922	-	3'UTR	no intron
GLRG_02621	Supercontig_1.5:959407-960056	-	5'UTR	959449-959570, 959673-959839
GLRG_02622	Supercontig_1.5:961237-961661	+	5'UTR	no intron
GLRG_02622	Supercontig_1.5:962849-963272	+	3'UTR	no intron
GLRG_02623	Supercontig_1.5:963908-964031	+	5'UTR	no intron
GLRG_02623	Supercontig_1.5:968065-968401	+	3'UTR	no intron
GLRG_02630	Supercontig_1.5:979359-979454	-	3'UTR	no intron
GLRG_02630	Supercontig_1.5:981037-981533	-	5'UTR	981098-981260
GLRG_02637	Supercontig_1.5:1001305-1001318	-	3'UTR	no intron
GLRG_02637	Supercontig_1.5:1003453-1003500	-	5'UTR	no intron
GLRG_02639	Supercontig_1.5:1008579-1008871	+	5'UTR	no intron
GLRG_02639	Supercontig_1.5:1010496-1010673	+	3'UTR	no intron
GLRG_02640	Supercontig_1.5:1017179-1017733	+	5'UTR	no intron
GLRG_02640	Supercontig_1.5:1020729-1020946	+	3'UTR	no intron
GLRG_02649	Supercontig_1.5:1063098-1063162	+	5'UTR	no intron
GLRG_02649	Supercontig_1.5:1065152-1065290	+	3'UTR	no intron
GLRG_02652	Supercontig_1.5:1077431-1077694	-	3'UTR	no intron
GLRG_02652	Supercontig_1.5:1079405-1079631	-	5'UTR	no intron
GLRG_02655	Supercontig_1.5:1092243-1092578	-	3'UTR	no intron
GLRG_02655	Supercontig_1.5:1093986-1094074	-	5'UTR	no intron
GLRG_02656	Supercontig_1.5:1094358-1094443	+	5'UTR	no intron
GLRG_02656	Supercontig_1.5:1096070-1096358	+	3'UTR	no intron
GLRG_02657	Supercontig_1.5:1099216-1099610	+	5'UTR	no intron
GLRG_02657	Supercontig_1.5:1102349-1102768	+	3'UTR	no intron
GLRG_02658	Supercontig_1.5:1103242-1103492	+	5'UTR	1103282-1103354
GLRG_02658	Supercontig_1.5:1104716-1105675	+	3'UTR	no intron
GLRG_02659	Supercontig_1.5:1107933-1108432	+	5'UTR	no intron
GLRG_02659	Supercontig_1.5:1109976-1110818	+	3'UTR	no intron
GLRG_02672	Supercontig_1.5:1162827-1162998	+	5'UTR	no intron
GLRG_02672	Supercontig_1.5:1164096-1164255	+	3'UTR	no intron
GLRG_02673	Supercontig_1.5:1164311-1164635	-	3'UTR	no intron
GLRG_02673	Supercontig_1.5:1164932-1165019	-	5'UTR	no intron
GLRG_02675	Supercontig_1.5:1167763-1168292	-	3'UTR	no intron
GLRG_02675	Supercontig_1.5:1169701-1169758	-	5'UTR	no intron
GLRG_02678	Supercontig_1.5:1173372-1173614	+	5'UTR	no intron
GLRG_02678	Supercontig_1.5:1174955-1175707	+	3'UTR	1175066-1175185, 1175449-1175556
GLRG_02679	Supercontig_1.5:1176084-1176379	+	5'UTR	1176243-1176348
GLRG_02679	Supercontig_1.5:1177658-1178278	+	3'UTR	1177783-1177834
GLRG_02682	Supercontig_1.5:1184860-1184942	+	5'UTR	no intron
GLRG_02682	Supercontig_1.5:1186538-1187098	+	3'UTR	no intron
GLRG_02683	Supercontig_1.5:1189617-1189816	-	3'UTR	no intron
GLRG_02683	Supercontig_1.5:1190380-1190439	-	5'UTR	no intron
GLRG_02686	Supercontig_1.5:1196095-1196184	+	5'UTR	no intron
GLRG_02686	Supercontig_1.5:1196970-1197482	+	3'UTR	1197017-1197078
GLRG_02688	Supercontig_1.8:5505-5526	-	3'UTR	no intron
GLRG_02688	Supercontig_1.8:8001-8075	-	5'UTR	no intron
GLRG_02691	Supercontig_1.8:19770-20020	-	3'UTR	no intron
GLRG_02691	Supercontig_1.8:22007-22202	-	5'UTR	no intron
GLRG_02693	Supercontig_1.8:26972-27032	-	3'UTR	no intron
GLRG_02693	Supercontig_1.8:28251-28721	-	5'UTR	no intron
GLRG_02696	Supercontig_1.8:36987-38181	-	3'UTR	37572-37756
GLRG_02696	Supercontig_1.8:40395-40639	-	5'UTR	no intron
GLRG_02699	Supercontig_1.8:44895-45144	+	5'UTR	no intron
GLRG_02699	Supercontig_1.8:47042-47367	+	3'UTR	no intron
GLRG_02700	Supercontig_1.8:47405-47505	-	3'UTR	no intron
GLRG_02700	Supercontig_1.8:50848-51001	-	5'UTR	no intron
GLRG_02702	Supercontig_1.8:58296-58664	-	3'UTR	no intron
GLRG_02702	Supercontig_1.8:60536-60940	-	5'UTR	no intron
GLRG_02705	Supercontig_1.8:73314-73689	-	3'UTR	no intron
GLRG_02705	Supercontig_1.8:75145-75393	-	5'UTR	no intron
GLRG_02709	Supercontig_1.8:89493-90016	-	3'UTR	no intron
GLRG_02709	Supercontig_1.8:91966-92459	-	5'UTR	no intron
GLRG_02712	Supercontig_1.8:95026-95359	-	3'UTR	no intron
GLRG_02712	Supercontig_1.8:96351-96497	-	5'UTR	no intron
GLRG_02713	Supercontig_1.8:97373-97724	+	5'UTR	no intron
GLRG_02713	Supercontig_1.8:99830-99998	+	3'UTR	no intron
GLRG_02714	Supercontig_1.8:100302-100466	+	5'UTR	no intron
GLRG_02714	Supercontig_1.8:101760-102381	+	3'UTR	no intron
GLRG_02715	Supercontig_1.8:102516-102614	+	5'UTR	no intron
GLRG_02715	Supercontig_1.8:103495-103831	+	3'UTR	no intron
GLRG_02718	Supercontig_1.8:130415-130977	+	5'UTR	no intron
GLRG_02718	Supercontig_1.8:133080-133410	+	3'UTR	no intron
GLRG_02719	Supercontig_1.8:133797-133958	+	5'UTR	no intron
GLRG_02719	Supercontig_1.8:135005-135205	+	3'UTR	no intron
GLRG_02720	Supercontig_1.8:135996-136432	+	5'UTR	no intron
GLRG_02720	Supercontig_1.8:138087-138410	+	3'UTR	no intron
GLRG_02721	Supercontig_1.8:138645-138747	+	5'UTR	no intron
GLRG_02721	Supercontig_1.8:142306-142407	+	3'UTR	no intron
GLRG_02722	Supercontig_1.8:143339-143368	+	5'UTR	no intron
GLRG_02722	Supercontig_1.8:144380-144775	+	3'UTR	no intron
GLRG_02725	Supercontig_1.8:154649-154950	+	5'UTR	no intron
GLRG_02725	Supercontig_1.8:159025-160981	+	3'UTR	159215-159273
GLRG_02727	Supercontig_1.8:167162-167530	+	5'UTR	167449-167510
GLRG_02727	Supercontig_1.8:170166-170339	+	3'UTR	no intron
GLRG_02728	Supercontig_1.8:170768-171081	-	3'UTR	no intron
GLRG_02728	Supercontig_1.8:174495-174911	-	5'UTR	174681-174750
GLRG_02732	Supercontig_1.8:187943-188019	+	5'UTR	no intron
GLRG_02732	Supercontig_1.8:189028-189681	+	3'UTR	no intron
GLRG_02735	Supercontig_1.8:192318-192388	+	5'UTR	no intron
GLRG_02735	Supercontig_1.8:193176-193674	+	3'UTR	no intron
GLRG_02738	Supercontig_1.8:196635-197032	-	3'UTR	no intron
GLRG_02738	Supercontig_1.8:198851-199085	-	5'UTR	no intron
GLRG_02740	Supercontig_1.8:204557-204704	-	3'UTR	no intron
GLRG_02740	Supercontig_1.8:206207-206250	-	5'UTR	no intron
GLRG_02744	Supercontig_1.8:213598-214045	+	5'UTR	213850-213898
GLRG_02744	Supercontig_1.8:215663-215799	+	3'UTR	no intron
GLRG_02745	Supercontig_1.8:215829-216890	-	3'UTR	no intron
GLRG_02745	Supercontig_1.8:220100-220369	-	5'UTR	no intron
GLRG_02747	Supercontig_1.8:225931-226294	-	3'UTR	no intron
GLRG_02747	Supercontig_1.8:228976-229175	-	5'UTR	no intron
GLRG_02752	Supercontig_1.8:237933-238123	-	3'UTR	no intron
GLRG_02752	Supercontig_1.8:239340-240056	-	5'UTR	239874-239925
GLRG_02755	Supercontig_1.8:246825-247005	-	3'UTR	no intron
GLRG_02755	Supercontig_1.8:249027-249600	-	5'UTR	249474-249531
GLRG_02758	Supercontig_1.8:253115-253405	-	3'UTR	no intron
GLRG_02758	Supercontig_1.8:254551-254707	-	5'UTR	no intron
GLRG_02764	Supercontig_1.8:264788-265293	-	3'UTR	no intron
GLRG_02764	Supercontig_1.8:267582-267747	-	5'UTR	no intron
GLRG_02765	Supercontig_1.8:274289-274654	-	3'UTR	no intron
GLRG_02765	Supercontig_1.8:275245-275400	-	5'UTR	no intron
GLRG_02769	Supercontig_1.8:301524-301564	+	5'UTR	no intron
GLRG_02769	Supercontig_1.8:302449-302726	+	3'UTR	no intron
GLRG_02778	Supercontig_1.8:328469-328717	+	5'UTR	no intron
GLRG_02778	Supercontig_1.8:331742-331910	+	3'UTR	no intron
GLRG_02779	Supercontig_1.8:331997-332298	-	3'UTR	no intron
GLRG_02779	Supercontig_1.8:332886-333028	-	5'UTR	no intron
GLRG_02781	Supercontig_1.8:341419-342070	-	3'UTR	no intron
GLRG_02781	Supercontig_1.8:344573-345037	-	5'UTR	no intron
GLRG_02784	Supercontig_1.8:353381-353875	-	3'UTR	no intron
GLRG_02784	Supercontig_1.8:355424-355712	-	5'UTR	no intron
GLRG_02786	Supercontig_1.8:367511-368317	-	3'UTR	no intron
GLRG_02786	Supercontig_1.8:371738-371742	-	5'UTR	no intron
GLRG_02787	Supercontig_1.8:372796-373199	+	5'UTR	no intron
GLRG_02787	Supercontig_1.8:373752-374055	+	3'UTR	no intron
GLRG_02789	Supercontig_1.8:380871-381431	-	3'UTR	no intron
GLRG_02789	Supercontig_1.8:382834-384353	-	5'UTR	383396-383837
GLRG_02790	Supercontig_1.8:389645-389940	-	3'UTR	no intron
GLRG_02790	Supercontig_1.8:393078-393661	-	5'UTR	393157-393328, 393488-393559
GLRG_02791	Supercontig_1.8:395562-396894	-	3'UTR	no intron
GLRG_02791	Supercontig_1.8:398273-398737	-	5'UTR	no intron
GLRG_02794	Supercontig_1.8:415421-415669	-	3'UTR	no intron
GLRG_02794	Supercontig_1.8:416296-416436	-	5'UTR	no intron
GLRG_02798	Supercontig_1.8:432609-432692	+	5'UTR	no intron
GLRG_02798	Supercontig_1.8:434013-434219	+	3'UTR	no intron
GLRG_02802	Supercontig_1.8:439806-440019	+	5'UTR	no intron
GLRG_02802	Supercontig_1.8:442455-442600	+	3'UTR	no intron
GLRG_02804	Supercontig_1.8:447485-447778	+	5'UTR	no intron
GLRG_02804	Supercontig_1.8:449471-449666	+	3'UTR	no intron
GLRG_02805	Supercontig_1.8:453836-454049	+	5'UTR	no intron
GLRG_02805	Supercontig_1.8:456186-456315	+	3'UTR	no intron
GLRG_02809	Supercontig_1.8:467758-468039	+	5'UTR	467952-468036
GLRG_02809	Supercontig_1.8:469052-469388	+	3'UTR	no intron
GLRG_02814	Supercontig_1.8:479688-480483	-	3'UTR	no intron
GLRG_02814	Supercontig_1.8:481095-481155	-	5'UTR	no intron
GLRG_02815	Supercontig_1.8:481324-481369	+	5'UTR	no intron
GLRG_02815	Supercontig_1.8:481797-482093	+	3'UTR	no intron
GLRG_02816	Supercontig_1.8:482213-482378	+	5'UTR	no intron
GLRG_02816	Supercontig_1.8:484865-484930	+	3'UTR	no intron
GLRG_02825	Supercontig_1.8:509879-510105	+	5'UTR	no intron
GLRG_02825	Supercontig_1.8:511612-511857	+	3'UTR	no intron
GLRG_02826	Supercontig_1.8:513106-513443	-	3'UTR	513357-513419
GLRG_02826	Supercontig_1.8:514797-515006	-	5'UTR	no intron
GLRG_02827	Supercontig_1.8:517417-518102	-	3'UTR	no intron
GLRG_02827	Supercontig_1.8:519494-519750	-	5'UTR	no intron
GLRG_02828	Supercontig_1.8:526975-527498	+	5'UTR	no intron
GLRG_02828	Supercontig_1.8:530410-530906	+	3'UTR	no intron
GLRG_02831	Supercontig_1.8:534809-535336	+	5'UTR	no intron
GLRG_02831	Supercontig_1.8:536684-536789	+	3'UTR	no intron
GLRG_02832	Supercontig_1.8:538292-539761	-	3'UTR	539541-539635
GLRG_02832	Supercontig_1.8:541000-541077	-	5'UTR	no intron
GLRG_02833	Supercontig_1.8:541268-541572	+	5'UTR	no intron
GLRG_02833	Supercontig_1.8:542696-543097	+	3'UTR	542821-542903
GLRG_02834	Supercontig_1.8:544131-544199	+	5'UTR	no intron
GLRG_02834	Supercontig_1.8:544817-545079	+	3'UTR	no intron
GLRG_02835	Supercontig_1.8:545281-545515	+	5'UTR	no intron
GLRG_02835	Supercontig_1.8:546837-547034	+	3'UTR	no intron
GLRG_02837	Supercontig_1.8:549289-549697	-	3'UTR	no intron
GLRG_02837	Supercontig_1.8:551113-551362	-	5'UTR	no intron
GLRG_02838	Supercontig_1.8:551703-551873	-	3'UTR	no intron
GLRG_02838	Supercontig_1.8:552857-552996	-	5'UTR	no intron
GLRG_02840	Supercontig_1.8:556986-557341	-	3'UTR	no intron
GLRG_02840	Supercontig_1.8:558166-558248	-	5'UTR	no intron
GLRG_02848	Supercontig_1.8:611795-612064	+	5'UTR	no intron
GLRG_02848	Supercontig_1.8:613612-614257	+	3'UTR	no intron
GLRG_02849	Supercontig_1.8:614592-614800	+	5'UTR	no intron
GLRG_02849	Supercontig_1.8:616068-616192	+	3'UTR	no intron
GLRG_02850	Supercontig_1.8:616531-616620	+	5'UTR	no intron
GLRG_02850	Supercontig_1.8:617599-617896	+	3'UTR	no intron
GLRG_02851	Supercontig_1.8:618503-618565	-	3'UTR	no intron
GLRG_02851	Supercontig_1.8:619591-619802	-	5'UTR	619601-619687
GLRG_02853	Supercontig_1.8:625818-625915	+	5'UTR	no intron
GLRG_02853	Supercontig_1.8:627351-627567	+	3'UTR	no intron
GLRG_02854	Supercontig_1.8:629250-629926	-	3'UTR	no intron
GLRG_02854	Supercontig_1.8:631861-632039	-	5'UTR	no intron
GLRG_02855	Supercontig_1.8:632848-633077	+	5'UTR	no intron
GLRG_02855	Supercontig_1.8:634412-634557	+	3'UTR	no intron
GLRG_02856	Supercontig_1.8:638299-638344	+	5'UTR	no intron
GLRG_02856	Supercontig_1.8:640245-640555	+	3'UTR	no intron
GLRG_02857	Supercontig_1.8:641154-641700	-	3'UTR	no intron
GLRG_02857	Supercontig_1.8:642755-642935	-	5'UTR	no intron
GLRG_02858	Supercontig_1.8:643364-643508	+	5'UTR	643441-643496
GLRG_02858	Supercontig_1.8:646152-646278	+	3'UTR	no intron
GLRG_02861	Supercontig_1.8:651947-652168	-	3'UTR	no intron
GLRG_02861	Supercontig_1.8:653301-653531	-	5'UTR	no intron
GLRG_02864	Supercontig_1.8:664563-664864	+	5'UTR	no intron
GLRG_02864	Supercontig_1.8:666398-667325	+	3'UTR	no intron
GLRG_02866	Supercontig_1.8:669843-670156	-	3'UTR	no intron
GLRG_02866	Supercontig_1.8:671550-671711	-	5'UTR	no intron
GLRG_02867	Supercontig_1.8:672413-672688	+	5'UTR	no intron
GLRG_02867	Supercontig_1.8:673339-673771	+	3'UTR	no intron
GLRG_02870	Supercontig_1.8:681553-681605	+	5'UTR	no intron
GLRG_02870	Supercontig_1.8:682738-682910	+	3'UTR	no intron
GLRG_02871	Supercontig_1.8:683189-683397	+	5'UTR	no intron
GLRG_02871	Supercontig_1.8:685144-685333	+	3'UTR	no intron
GLRG_02872	Supercontig_1.8:686633-686735	+	5'UTR	no intron
GLRG_02872	Supercontig_1.8:687337-688106	+	3'UTR	no intron
GLRG_02874	Supercontig_1.8:691423-691544	-	3'UTR	no intron
GLRG_02874	Supercontig_1.8:692508-692584	-	5'UTR	no intron
GLRG_02877	Supercontig_1.8:698685-699006	-	3'UTR	no intron
GLRG_02877	Supercontig_1.8:702266-702924	-	5'UTR	no intron
[truncated: 6,758 more rows]
